# Supplementary material for: Genome-wide association study identifies 14 previously unreported susceptibility loci for adolescent idiopathic scoliosis in Japanese
Source: Nat Commun. 2019 Aug 15;10:3685. doi: 10.1038/s41467-019-11596-w (PMC6695451; doi:10.1038/s41467-019-11596-w)
Supplement: Supplementary file 2 — Supplementary Data 1 [file 41467_2019_11596_MOESM2_ESM.xlsx]

## Sheet: Supplementary Data 1
SNP	Chr.	Pos.	Gene in or near region of association	RA	GWAS1					GWAS2					GWAS3					Meta-analysis
					RAF		P valuea	OR (95% CI)		RAF		P valuea	OR (95% CI)		RAF		P valuea	OR (95% CI)		P valueb	OR (95% CI)	Phet
					Case	Control				Case	Control				Case	Control
Previously unreported loci
rs141903557	4q21.23	85168056	LOC101928978	C	0.0529144	0.0427719	4.01 x 10-2	1.26 (1.01-1.57)		0.0566035	0.0462626	9.28 x 10-2	1.21 (0.97-1.51)		0.0639256	0.0468901	1.85 x 10-9	1.37 (1.24-1.52)		9.78 x 10-11	1.33 (1.22-1.45)	0.5219
rs11205303	1q21.2	149906413	MTMR11	C	0.238772	0.213974	5.29 x 10-3	1.18 (1.05-1.33)		0.232897	0.20853	3.19 x 10-2	1.14 (1.01-1.29)		0.239392	0.209241	8.48 x 10-8	1.17 (1.11-1.24)		1.62 x 10-10	1.17 (1.11-1.23)	0.9096
rs12029076	1q42.13	228272687	ARF1	G	0.800807	0.78549	1.22 x 10-1	1.10 (0.98-1.24)		0.802775	0.775388	9.89 x 10-3	1.18 (1.04-1.35)		0.808311	0.77792	8.85 x 10-9	1.21 (1.13-1.28)		2.17 x 10-10	1.18 (1.12-1.24)	0.4032
rs1978060	22q11.21	19749525	TBX1	G	0.48268	0.441364	1.88 x 10-4	1.21 (1.10-1.34)		0.48375	0.456843	1.50 x 10-2	1.15 (1.03-1.28)		0.487622	0.467129	5.64 x 10-6	1.15 (1.08-1.22)		3.26 x 10-10	1.16 (1.11-1.22)	0.6177
rs2467146	12p12.3	17800607	LINC02378/MIR3974	A	0.700899	0.679914	6.10 x 10-2	1.10 (1.00-1.22)		0.689285	0.672669	1.75 x 10-1	1.08 (0.97-1.21)		0.709596	0.672785	2.09 x 10-9	1.18 (1.12-1.25)		5.96 x 10-10	1.15 (1.10-1.20)	0.2347
rs11787412	8p23.2	3134239	CSMD1	A	0.41585	0.392121	2.66 x 10-2	1.11 (1.01-1.23)		0.412517	0.38319	2.98 x 10-2	1.12 (1.01-1.25)		0.419394	0.384836	1.61 x 10-7	1.15 (1.09-1.20)		1.32 x 10-9	1.14 (1.09-1.18)	0.8609
rs188915802	9p13.3	34318683	KIF24	T	0.0199724	0.00930169	1.24 x 10-5	2.61 (1.70-4.02)		0.0222655	0.0130235	1.96 x 10-3	1.82 (1.25-2.67)		0.0182816	0.0134485	2.56 x 10-4	1.46 (1.19-1.79)		1.94 x 10-9	1.66 (1.41-1.96)	0.0494
rs658839	6q14.1	81228722	BCKDHB/FAM46A	G	0.545738	0.511318	2.56 x 10-3	1.17 (1.06-1.29)		0.533692	0.508061	2.84 x 10-2	1.13 (1.01-1.27)		0.53696	0.508305	3.63 x 10-6	1.14 (1.08-1.20)		3.15 x 10-9	1.14 (1.09-1.19)	0.8776
rs160335	7p15.1	28587817	CREB5	G	0.546576	0.514239	3.80 x 10-3	1.15 (1.05-1.26)		0.536018	0.496174	3.85 x 10-3	1.16 (1.05-1.29)		0.538379	0.505815	3.63 x 10-5	1.11 (1.06-1.17)		9.10 x 10-9	1.13 (1.08-1.18)	0.6858
rs482012	6q22.1	116430533	NT5DC1	T	0.750629	0.715354	4.96 x 10-4	1.21 (1.09-1.35)		0.751984	0.714666	9.16 x 10-4	1.22 (1.09-1.37)		0.733864	0.71587	5.71 x 10-4	1.10 (1.04-1.17)		2.30 x 10-8	1.14 (1.09-1.19)	0.1519
rs11341092	7p22.3	1269592	LOC101927021/UNCX	AC	0.321614	0.304252	5.39 x 10-2	1.12 (1.00-1.25)		0.330454	0.304235	1.84 x 10-2	1.15 (1.02-1.29)		0.339544	0.316011	3.32 x 10-6	1.14 (1.08-1.21)		2.92 x 10-8	1.14 (1.09-1.19)	0.9329
rs17011903	1q32.2	208259531	PLXNA2	A	0.0964237	0.0920744	5.59x 10-1	1.05 (0.89-1.23)		0.107136	0.0973308	1.46 x 10-1	1.13 (0.96-1.34)		0.115945	0.0960222	1.27 x 10-8	1.26 (1.16-1.36)		3.56 x 10-8	1.20 (1.13-1.28)	0.1077
rs397948882	7p21.2	15636869	AGMO/MEOX2	A	0.113999	0.0959196	4.88 x 10-3	1.25 (1.07-1.46)		0.116446	0.0972925	8.86 x 10-3	1.24 (1.06-1.46)		0.11387	0.0993663	5.72 x 10-5	1.18 (1.09-1.27)		3.66 x 10-8	1.20 (1.12-1.28)	0.7247
rs12149832	16q12.2	53842908	FTO	G	0.821689	0.796911	6.44 x 10-3	1.19 (1.05-1.35)		0.832731	0.79691	1.08 x 10-3	1.25 (1.10-1.44)		0.810162	0.788497	1.84 x 10-4	1.13 (1.06-1.20)		4.40 x 10-8	1.16 (1.10-1.22)	0.3422
Previously reported loci
rs11190870	10q24.31	102979207	LINC01514/LBX1	T	0.668903	0.558206	6.86 x 10-21	1.61 (1.46-1.78)		0.667685	0.557772	3.73 x 10-17	1.60 (1.43-1.78)		0.654476	0.560726	1.77 x 10-48	1.48 (1.40-1.56)		2.01 x 10-82	1.52 (1.46-1.59)	0.2188
rs9389985	6q24.1	142653898	ADGRG6	G	0.491215	0.436154	2.50 x 10-6	1.26 (1.14-1.39)		0.466289	0.431659	8.36 x 10-3	1.15 (1.04-1.27)		0.475021	0.42642	3.88 x 10-14	1.21 (1.15-1.27)		3.51 x 10-20	1.21 (1.16-1.26)	0.4346
rs7028900	9p22.2	16690612	BNC2	C	0.461446	0.418188	2.71 x 10-4	1.19 (1.09-1.31)		0.454877	0.414367	2.24 x 10-3	1.18 (1.06-1.31)		0.465352	0.420056	1.97 x 10-12	1.20 (1.14-1.27)		2.19 x 10-17	1.20 (1.15-1.25)	0.928
rs144131194	9q34.2	136145993	ABO	AAGAAGGGAAATTAATAAATATT	0.574189	0.536314	3.19 x 10-3	1.15 (1.05-1.27)		0.580659	0.551451	1.43 x 10-2	1.14 (1.03-1.26)		0.581652	0.548513	2.43 x 10-8	1.15 (1.10-1.21)		1.35 x 10-11	1.15 (1.11-1.20)	0.9636
rs6047716	20p11.22	21894005	PAX1/LINC01432	C	0.513029	0.469455	3.57 x 10-4	1.19 (1.08-1.31)		0.507769	0.475655	1.38 x 10-2	1.14 (1.03-1.26)		0.506053	0.474605	1.73 x 10-7	1.14 (1.09-1.20)		1.45 x 10-11	1.15 (1.11-1.20)	0.7715
rs2194285	16q23.3	82894817	CDH13	G	0.125199	0.104394	4.99 x 10-3	1.23 (1.06-1.42)		0.126373	0.112607	8.49 x 10-2	1.15 (0.98-1.34)		0.133364	0.115777	1.88 x 10-6	1.20 (1.11-1.29)		8.69 x 10-9	1.19 (1.12-1.27)	0.7973
Chr., chromosome; Pos., genomic position (GRCh37/hg19); OR, odds ratio; CI, confidence interval; RA, risk allele; RAF, risk allele frequency; Phet, P values for heterogeneity from Cochran's Q-test.
aThe P values for each GWAS were calculated by logistic regression. bThe combined P values were calculated by the inverse-variance method under a fixed-effect model.
