# Supplementary material for: Genome-wide association study identifies 14 previously unreported susceptibility loci for adolescent idiopathic scoliosis in Japanese
Source: Nat Commun. 2019 Aug 15;10:3685. doi: 10.1038/s41467-019-11596-w (PMC6695451; doi:10.1038/s41467-019-11596-w)
Supplement: Supplementary file 3 — Supplementary Data 2 [file 41467_2019_11596_MOESM3_ESM.xlsx]

## Sheet: Supplementary Data 2
Cell-type group	Cell type	Mark	Prop. SNP	Prop. h2	Prop. h2 SE	Enrichment	Enrichment SE	Enrichment P
Gastrointestinal	Fetal_stomach	H3K4me1	0.0338479	0.205616	0.0362173	6.0747	1.07	4.8161e-06
Cardiovascular	Fetal_lung	H3K4me1	0.0688724	0.327223	0.057409	4.75116	0.833557	1.01012e-05
Connective/Bone	Penis_foreskin_fibroblast_primary	H3K4me3	0.0364086	0.173539	0.031814	4.76642	0.873804	2.46298e-05
Skeletal muscle	Fetal_trunk_muscle	H3K4me1	0.0405588	0.191063	0.0351523	4.71077	0.866699	4.57075e-05
Skeletal muscle	Fetal_leg_muscle	H3K4me1	0.0401209	0.195677	0.0385607	4.87719	0.961112	0.000102236
Gastrointestinal	Stomach_smooth_muscle	H3K4me1	0.0234853	0.135539	0.0297792	5.7712	1.26799	0.000210735
Cardiovascular	Right_ventricle	H3K4me1	0.000796152	0.0268629	0.00733984	33.7409	9.21915	0.00030179
Other	Penis_foreskin_keratinocyte_primary	H3K9ac	0.0319247	0.156784	0.0357339	4.91105	1.11932	0.000504497
Skeletal muscle	Skeletal_muscle	H3K9ac	0.0270383	0.137553	0.0325592	5.08736	1.20419	0.000770609
Skeletal muscle	Skeletal_muscle	H3K4me1	0.06548	0.20746	0.0433511	3.16829	0.662051	0.00117705
Other	Adipose_nuclei	H3K4me1	0.0861568	0.247974	0.052442	2.87817	0.608681	0.00203558
Gastrointestinal	Stomach_smooth_muscle	H3K4me3	0.0196136	0.13665	0.038041	6.96709	1.93952	0.00208836
Gastrointestinal	Colon_smooth_muscle	H3K4me1	0.0345858	0.145494	0.0357904	4.20676	1.03483	0.00220235
Cardiovascular	Fetal_lung	H3K9ac	0.0127784	0.12131	0.0372108	9.49339	2.91201	0.00311655
Gastrointestinal	Esophagus	H3K4me1	0.00571531	0.0740488	0.0234011	12.9562	4.09445	0.00322229
Connective/Bone	Penis_foreskin_fibroblast_primary	H3K4me1	0.0756776	0.201097	0.0453929	2.65728	0.59982	0.0052819
Gastrointestinal	Duodenum_smooth_muscle	H3K4me1	0.00586787	0.0614412	0.0214834	10.4708	3.66119	0.0102069
Other	Fetal_placenta	H3K4me1	0.0247255	0.0971728	0.0286377	3.93007	1.15823	0.0117671
Gastrointestinal	Stomach_smooth_muscle	H3K9ac	0.0137191	0.0806345	0.0267051	5.87753	1.94657	0.0122904
Skeletal muscle	Fetal_leg_muscle	H3K4me3	0.0095231	0.0835549	0.0306085	8.77393	3.21413	0.0138419
Other	Penis_foreskin_melanocyte_primary	H3K4me1	0.0637378	0.185264	0.0494772	2.90666	0.776262	0.0141735
Immune/Hematopoietic	Mobilized_CD34_primary	H3K4me1	0.0681327	0.202913	0.054562	2.9782	0.80082	0.0143141
Other	Breast_myoepithelial	H3K4me1	0.0468007	0.144918	0.0398824	3.0965	0.852176	0.0144507
Skeletal muscle	Skeletal_muscle	H3K4me3	0.0218243	0.10632	0.0343869	4.87165	1.57562	0.0145434
Other	Penis_foreskin_melanocyte_primary	H3K4me3	0.0173575	0.0964595	0.0328129	5.55724	1.89042	0.0157533
Immune/Hematopoietic	Mobilized_CD34_primary	H3K4me3	0.0224125	0.122641	0.0415515	5.47201	1.85395	0.0166541
Other	Adipose_nuclei	H3K4me3	0.0294256	0.105907	0.0319674	3.59912	1.08638	0.0168632
CNS	Mid_frontal_lobe	H3K27ac	0.0195332	0.0765604	0.0238937	3.91951	1.22324	0.0173589
Cardiovascular	Right_ventricle	H3K4me3	0.0105054	0.0807693	0.0301134	7.68838	2.86647	0.0183659
Immune/Hematopoietic	CD34_primary	H3K4me1	0.0318553	0.120669	0.0380059	3.78805	1.19308	0.0191237
Gastrointestinal	Esophagus	H3K4me3	0.00842521	0.0736285	0.0282816	8.73907	3.35678	0.019966
Gastrointestinal	Rectal_smooth_muscle	H3K4me1	0.00912582	0.0592604	0.0215592	6.49371	2.36244	0.020132
Other	Adipose_nuclei	H3K9ac	0.0279578	0.113955	0.0373491	4.07596	1.33591	0.0212809
Gastrointestinal	Duodenum_smooth_muscle	H3K4me3	0.0204	0.0924391	0.0318903	4.53133	1.56325	0.0238162
Connective/Bone	Chondrogenic_dif	H3K27ac	0.0262584	0.0861402	0.0270234	3.28048	1.02913	0.0250358
CNS	Inferior_temporal_lobe	H3K4me1	0.0464656	0.122656	0.0349914	2.63972	0.753062	0.0282823
Gastrointestinal	Fetal_small_intestine	H3K4me1	0.0330864	0.113645	0.0369506	3.43479	1.11679	0.0302726
Immune/Hematopoietic	Peripheralblood_mononuclear_primary	H3K9ac	0.0128837	0.0684352	0.0268381	5.31177	2.08311	0.0347937
CNS	Anterior_caudate	H3K4me1	0.0381448	0.113654	0.0362138	2.97954	0.949376	0.0353219
Immune/Hematopoietic	CD8_naive_primary_(BI)	H3K4me1	0.0312984	0.0861236	0.0264467	2.7517	0.844985	0.0354501
Other	Ovary	H3K4me3	0.00931087	0.0780047	0.0325638	8.37781	3.4974	0.0368158
Gastrointestinal	Stomach_smooth_muscle	H3K27ac	0.0266982	0.0763042	0.0238831	2.85803	0.89456	0.0380167
Gastrointestinal	Colon_smooth_muscle	H3K4me3	0.014303	0.0862521	0.0357794	6.03034	2.50153	0.0429723
Gastrointestinal	Fetal_stomach	H3K4me3	0.00987225	0.0722958	0.0311774	7.32314	3.15809	0.0432211
Immune/Hematopoietic	CD4+_CD25-_CD45RA+_naive_primary	H3K4me1	0.037683	0.0880254	0.025919	2.33594	0.687815	0.0504837
Gastrointestinal	Sigmoid_colon	H3K4me1	0.00292425	0.0347376	0.0165965	11.8791	5.67547	0.0505516
Cardiovascular	Right_atrium	H3K4me3	0.0107991	0.0716901	0.0313517	6.63852	2.90317	0.0506388
Kidney	Kidney	H3K4me1	0.00835258	0.057798	0.0255003	6.91978	3.05298	0.0512901
CNS	Hippocampus_middle	H3K4me1	0.0506722	0.123205	0.0374053	2.43142	0.738182	0.0514285
Immune/Hematopoietic	CD4+_CD25-_Th_primary	H3K4me1	0.0422474	0.0966605	0.0282766	2.28796	0.66931	0.0528636
Gastrointestinal	Gastric	H3K4me1	0.0134779	0.0696577	0.0289107	5.16828	2.14504	0.0536927
CNS	Cingulate_gyrus	H3K4me3	0.0172347	0.0878186	0.0371985	5.09544	2.15834	0.0567878
Cardiovascular	Fetal_lung	H3K4me3	0.010995	0.0744028	0.0333919	6.76697	3.03701	0.0570729
Gastrointestinal	Fetal_large_intestine	H3K4me1	0.0298609	0.100277	0.0377734	3.35812	1.26498	0.0630111
Immune/Hematopoietic	CD4+_CD25-_Th_primary	H3K4me3	0.012387	0.0600855	0.026062	4.8507	2.10398	0.0632364
Immune/Hematopoietic	Fetal_thymus	H3K4me1	0.0354518	0.0856772	0.0272866	2.41673	0.769683	0.0644992
CNS	Germinal_matrix	H3K4me3	0.0112708	0.0739008	0.034381	6.55684	3.05045	0.0648963
Immune/Hematopoietic	CD4+_CD25-_IL17+_PMA_Ionomycin_stim_Th17_primary	H3K4me1	0.0385927	0.0884831	0.0271724	2.29274	0.704082	0.064943
Cardiovascular	Right_atrium	H3K4me1	0.00905407	0.0531927	0.0243466	5.875	2.68903	0.0660838
Immune/Hematopoietic	CD4_primary	H3K4me3	0.0123701	0.0596303	0.0261571	4.82052	2.11455	0.0671168
Immune/Hematopoietic	Spleen	H3K4me1	0.0449697	0.122703	0.0425383	2.72857	0.945932	0.0692333
Other	Ovary	H3K4me1	0.00859109	0.0860764	0.0424039	10.0193	4.9358	0.0701106
Gastrointestinal	Colonic_mucosa	H3K4me3	0.0117746	0.0810074	0.0387713	6.87983	3.29278	0.0727828
Cardiovascular	Lung	H3K4me1	0.0171023	0.0702777	0.0298846	4.10926	1.74741	0.0728902
Immune/Hematopoietic	CD4+_CD25-_IL17+_PMA_Ionomycin_stim_Th17_primary	H3K4me3	0.0122905	0.0548973	0.0240025	4.46663	1.95293	0.0736338
Cardiovascular	Fetal_heart	H3K4me1	0.0408296	0.0960899	0.0314231	2.35344	0.769616	0.0771674
Liver	Liver_(UCSD)	H3K4me3	0.0114711	0.0621998	0.0290887	5.4223	2.53582	0.0796776
Immune/Hematopoietic	CD4+_CD25-_IL17-_PMA_Ionomycin_stim_MACS_Th_sprimary	H3K4me1	0.0513965	0.10234	0.0292446	1.99118	0.569001	0.0799014
Immune/Hematopoietic	CD4+_CD25-_IL17-_PMA_Ionomycin_stim_MACS_Th_sprimary	H3K4me3	0.0171701	0.058248	0.0238527	3.39241	1.3892	0.0799804
Cardiovascular	Left_Ventricle	H3K4me1	0.02594	0.0855749	0.0343394	3.29895	1.3238	0.0800352
CNS	Fetal_brain	H3K9ac	0.0124894	0.0625414	0.0288537	5.00754	2.31025	0.0809292
Adrenal/Pancreas	Fetal_adrenal	H3K4me3	0.00953713	0.0617733	0.0309065	6.47714	3.24066	0.0872933
CNS	Fetal_brain	H3K4me3	0.0125097	0.0677629	0.0329146	5.41683	2.63113	0.0882394
Gastrointestinal	Colon_smooth_muscle	H3K27ac	0.0253614	0.0671946	0.0243713	2.64948	0.960961	0.0883395
Gastrointestinal	Fetal_small_intestine	H3K4me3	0.0108554	0.0616231	0.0301736	5.67672	2.7796	0.0899539
Connective/Bone	Osteoblast	H3K27ac	0.0283301	0.0718772	0.0257207	2.53713	0.907894	0.0902532
Liver	Liver_(BI)	H3K4me1	0.053908	0.116635	0.0365177	2.1636	0.677409	0.0907276
Gastrointestinal	Colon_smooth_muscle	H3K9ac	0.00560148	0.0424069	0.0219077	7.57065	3.91106	0.0908337
CNS	Hippocampus_middle	H3K9ac	0.0174949	0.0634763	0.0272705	3.62827	1.55877	0.0923578
Gastrointestinal	Colonic_mucosa	H3K4me1	0.0211988	0.0890127	0.0404461	4.19895	1.90794	0.0936517
Other	Penis_foreskin_keratinocyte_primary	H3K4me3	0.0186653	0.0799805	0.0368269	4.28499	1.97302	0.0965459
Immune/Hematopoietic	CD4+_CD25+_CD127-_Treg_primary	H3K4me3	0.0138637	0.0574723	0.0269216	4.14554	1.94188	0.100613
Other	Penis_foreskin_keratinocyte_primary	H3K4me1	0.0596872	0.134482	0.0454043	2.25311	0.760704	0.102037
Immune/Hematopoietic	Peripheralblood_mononuclear_primary	H3K4me3	0.00948545	0.053794	0.0274068	5.67121	2.88935	0.102244
CNS	Hippocampus_middle	H3K4me3	0.0184402	0.0786333	0.0372081	4.26422	2.01777	0.10533
CNS	Cingulate_gyrus	H3K4me1	0.040042	0.0923766	0.0326742	2.30699	0.815998	0.107976
Skeletal muscle	Fetal_trunk_muscle	H3K4me3	0.0085957	0.0531149	0.0281109	6.17924	3.27035	0.10844
Gastrointestinal	Rectal_smooth_muscle	H3K27ac	0.0253881	0.0624882	0.0229495	2.46132	0.903949	0.108981
CNS	Cingulate_gyrus	H3K9ac	0.0187668	0.0653994	0.0294613	3.48484	1.56986	0.113029
Liver	Liver_(UCSD)	H3K4me1	0.00140228	0.0212945	0.0125114	15.1856	8.92223	0.11316
Cardiovascular	Aorta	H3K4me3	0.00829326	0.0550548	0.0299255	6.6385	3.60841	0.114102
Adrenal/Pancreas	Pancreatic_islets	H3K4me3	0.0110147	0.0587429	0.0304679	5.33313	2.76611	0.114334
Gastrointestinal	Rectal_smooth_muscle	H3K4me3	0.0127098	0.0690942	0.0360468	5.43628	2.83613	0.115137
Adrenal/Pancreas	Fetal_adrenal	H3K4me1	0.0424877	0.109775	0.042301	2.58369	0.995607	0.115154
Immune/Hematopoietic	CD4+_CD25+_CD127-_Treg_primary	H3K4me1	0.0279447	0.0662608	0.0244969	2.37114	0.876621	0.115241
Immune/Hematopoietic	CD4+_CD25-_CD45RA+_naive_primary	H3K4me3	0.0128006	0.0525362	0.0263642	4.1042	2.05961	0.125949
CNS	Mid_frontal_lobe	H3K9ac	0.01476	0.0609861	0.030946	4.13185	2.09661	0.132889
CNS	Mid_frontal_lobe	H3K4me3	0.0162035	0.0695344	0.036116	4.29133	2.22891	0.137179
Immune/Hematopoietic	CD4+_CD25-_CD45R0+_memory_primary	H3K4me1	0.0337591	0.0719467	0.0260182	2.13118	0.770701	0.138774
CNS	Anterior_caudate	H3K4me3	0.01878	0.073404	0.037686	3.90863	2.00671	0.143954
Gastrointestinal	Duodenum_Mucosa	H3K4me3	0.0202307	0.0727571	0.0363491	3.59636	1.79673	0.147967
CNS	Angular_gyrus	H3K4me1	0.0128208	0.0437666	0.021642	3.41371	1.68803	0.150227
Skeletal muscle	Psoas_muscle	H3K4me1	0.0038449	0.0304947	0.0187426	7.9312	4.87468	0.152956
Gastrointestinal	Rectal_mucosa	H3K4me1	0.0343391	0.103651	0.0487171	3.01844	1.41871	0.155594
CNS	Mid_frontal_lobe	H3K4me1	0.00340145	0.0240494	0.0147595	7.07033	4.33918	0.161517
Adrenal/Pancreas	Pancreatic_islets	H3K4me1	0.00613071	0.0392772	0.0239317	6.40663	3.90357	0.164884
Adrenal/Pancreas	Pancreas	H3K4me1	0.0296141	0.075657	0.0340998	2.55476	1.15147	0.175332
Gastrointestinal	Stomach_mucosa	H3K4me1	0.0330221	0.0809546	0.0353105	2.45153	1.0693	0.17895
Skeletal muscle	Psoas_muscle	H3K4me3	0.00963693	0.0488428	0.0294639	5.06829	3.05739	0.180144
CNS	Inferior_temporal_lobe	H3K4me3	0.0170559	0.0642103	0.0353985	3.7647	2.07544	0.180238
Gastrointestinal	Colonic_mucosa	H3K9ac	0.0177197	0.0694077	0.0386805	3.91697	2.1829	0.181105
Immune/Hematopoietic	CD4+_CD25int_CD127+_Tmem_primary	H3K4me3	0.010611	0.0465843	0.0273153	4.39017	2.57424	0.183927
CNS	Anterior_caudate	H3K9ac	0.0143044	0.0520629	0.0286869	3.63963	2.00545	0.18578
Immune/Hematopoietic	CD3_primary_(BI)	H3K4me1	0.0294692	0.0642929	0.0267554	2.1817	0.907911	0.190208
Immune/Hematopoietic	CD19_primary_(BI)	H3K4me1	0.0403645	0.0798755	0.0303119	1.97885	0.750953	0.191492
Other	Breast_myoepithelial	H3K4me3	0.0137147	0.0529951	0.030383	3.86412	2.21536	0.194951
Cardiovascular	Fetal_heart	H3K9ac	0.0201824	0.0568027	0.0284844	2.81446	1.41135	0.197678
Adrenal/Pancreas	Pancreatic_islets	H3K27ac	0.0276051	0.0675296	0.0310867	2.44627	1.12612	0.199643
CNS	Neurosphere	H3K27ac	0.0310416	0.0657776	0.0270645	2.11902	0.87188	0.200207
Immune/Hematopoietic	CD15_primary	H3K4me3	0.0137585	0.0446883	0.0249498	3.24804	1.8134	0.21198
CNS	Anterior_caudate	H3K27ac	0.0214393	0.0448214	0.0191684	2.09062	0.894077	0.224836
Immune/Hematopoietic	CD34_primary	H3K4me3	0.0105336	0.0432803	0.0274379	4.10879	2.6048	0.231888
Immune/Hematopoietic	Peripheralblood_mononuclear_primary	H3K4me1	0.00878697	0.0359101	0.0229785	4.08674	2.61507	0.2339
Gastrointestinal	Duodenum_smooth_muscle	H3K27ac	0.0219385	0.0506103	0.0246836	2.30692	1.12513	0.249228
Connective/Bone	Breast_fibroblast_primary	H3K4me1	0.0101115	0.0454996	0.0307298	4.49981	3.0391	0.249542
Other	Placenta_chorion	H3K4me3	0.00843161	0.0398433	0.0276674	4.72546	3.28139	0.253658
Gastrointestinal	Fetal_large_intestine	H3K4me3	0.0106517	0.0439374	0.0293718	4.12491	2.75747	0.253837
Immune/Hematopoietic	CD4+_CD25int_CD127+_Tmem_primary	H3K4me1	0.0155446	0.038832	0.0207065	2.49811	1.33207	0.258249
Immune/Hematopoietic	CD3_primary	H3K27ac	0.0316843	0.00295814	0.0252948	0.0933629	0.798338	0.260164
Immune/Hematopoietic	Th0	H3K27ac	0.0318143	0.00272215	0.0261676	0.0855638	0.82251	0.264294
Immune/Hematopoietic	CD8_naive_primary_(UCSF-UBC)	H3K4me1	0.0243601	0.0522039	0.0252194	2.143	1.03527	0.264858
Immune/Hematopoietic	CD4_memory_primary	H3K4me1	0.0404285	0.070644	0.0273258	1.74738	0.675906	0.265611
Immune/Hematopoietic	CD3_primary_(UW)	H3K4me3	0.0103512	0.0370221	0.0241545	3.57659	2.33349	0.265777
Immune/Hematopoietic	CD15_primary	H3K4me1	0.0359861	0.0664028	0.0274659	1.84523	0.763236	0.267347
Immune/Hematopoietic	CD4_naive_primary	H3K4me1	0.0318725	0.0606214	0.0263925	1.902	0.828066	0.272332
Kidney	Kidney	H3K9ac	0.0105095	0.045765	0.0326918	4.35465	3.1107	0.279708
Other	Placenta_amnion	H3K4me1	0.00397756	0.0207742	0.0156391	5.22284	3.93184	0.285644
CNS	Substantia_nigra	H3K4me1	0.0370847	0.0687391	0.0302221	1.85357	0.814948	0.292113
Gastrointestinal	Duodenum_Mucosa	H3K9ac	0.014777	0.0514619	0.035109	3.48256	2.37592	0.29675
Connective/Bone	Breast_fibroblast_primary	H3K4me3	0.00564641	0.0311272	0.0251638	5.51274	4.45661	0.30672
Immune/Hematopoietic	CD3_primary_(UW)	H3K4me1	0.0357975	0.063539	0.0278897	1.77496	0.779096	0.318251
Gastrointestinal	Stomach_mucosa	H3K9ac	0.0127715	0.0452313	0.0326275	3.54159	2.55472	0.320225
Immune/Hematopoietic	CD4+_CD25-_CD45R0+_memory_primary	H3K4me3	0.00869924	0.032508	0.024098	3.73687	2.77013	0.320273
Immune/Hematopoietic	CD8_primary	H3K4me3	0.0101679	0.0338508	0.0244455	3.32917	2.40417	0.330355
Immune/Hematopoietic	CD19_primary_(BI)	H3K4me3	0.0121177	0.0383305	0.0273142	3.16317	2.25407	0.332815
Immune/Hematopoietic	Treg_primary	H3K4me3	0.0174562	0.0383816	0.0217688	2.19874	1.24705	0.334424
CNS	Inferior_temporal_lobe	H3K9ac	0.0164766	0.0414522	0.0264999	2.51582	1.60834	0.345905
Immune/Hematopoietic	CD14_primary	H3K4me3	0.00817143	0.0318684	0.025267	3.89998	3.09211	0.34601
Kidney	Kidney	H3K27ac	0.025043	0.056241	0.03337	2.24578	1.33251	0.350705
Gastrointestinal	Rectal_mucosa	H3K4me3	0.0180554	0.0566666	0.0416156	3.13849	2.30488	0.35274
Gastrointestinal	Duodenum_Mucosa	H3K4me1	0.047456	0.0896226	0.0453616	1.88854	0.955867	0.353236
Adrenal/Pancreas	Pancreas	H3K4me3	0.00813538	0.0319258	0.0257157	3.92432	3.16097	0.354865
Immune/Hematopoietic	CD8_memory_primary	H3K4me1	0.0312774	0.0548918	0.0259031	1.755	0.828174	0.35897
Immune/Hematopoietic	CD19_primary_(UW)	H3K4me3	0.0086893	0.0317152	0.0257465	3.64992	2.96302	0.369047
Other	Fetal_placenta	H3K4me3	0.0080116	0.0321722	0.0271686	4.0157	3.39115	0.371533
Immune/Hematopoietic	CD56_primary	H3K4me3	0.00820677	0.0295492	0.024205	3.60059	2.94939	0.376056
Cardiovascular	Fetal_heart	H3K4me3	0.00610886	-0.0106097	0.0187162	-1.73677	3.06378	0.376278
Immune/Hematopoietic	CD8_naive_primary_(UCSF-UBC)	H3K9ac	0.00213894	0.0148924	0.0149679	6.96252	6.99783	0.391495
Immune/Hematopoietic	CD4_naive_primary	H3K4me3	0.0124086	0.0341655	0.025639	2.75336	2.06622	0.393825
Immune/Hematopoietic	CD14	H3K27ac	0.028196	0.00917046	0.0226575	0.32524	0.803571	0.399661
Adrenal/Pancreas	Pancreatic_islets	H3K4me3	0.00986781	0.033098	0.0286377	3.35414	2.90214	0.417283
Kidney	Kidney	H3K4me3	0.0171332	0.0471669	0.0370794	2.75296	2.16419	0.417416
Gastrointestinal	Rectal_mucosa	H3K9ac	0.0157655	0.0448445	0.0360056	2.84447	2.28382	0.419147
Immune/Hematopoietic	CD8_naive_primary_(BI)	H3K4me3	0.0111575	0.030887	0.0246307	2.76828	2.20755	0.419575
Cardiovascular	Left_Ventricle	H3K4me3	0.00855432	0.0308349	0.0278043	3.6046	3.25032	0.420485
Immune/Hematopoietic	CD25+_CD127-_Treg	H3K27ac	0.03117	0.0127414	0.0229965	0.408772	0.737777	0.426595
Immune/Hematopoietic	CD56_primary	H3K4me1	0.0342603	0.0574953	0.0296453	1.67819	0.865297	0.432071
Immune/Hematopoietic	CD3_primary_(BI)	H3K4me3	0.0141849	0.0339559	0.0253974	2.3938	1.79045	0.432312
Other	Placenta_chorion	H3K4me1	0.00734669	-0.00781238	0.0192309	-1.06339	2.61763	0.432928
Immune/Hematopoietic	CD25-_IL17-_Th_stim_MACS	H3K27ac	0.0225492	0.00790579	0.0185533	0.350601	0.822792	0.43496
Immune/Hematopoietic	CD19_primary_(UW)	H3K4me1	0.040511	0.0632161	0.0292927	1.56047	0.723079	0.437752
Liver	Liver_(BI)	H3K4me3	0.0163755	0.0339639	0.0232523	2.07406	1.41994	0.448806
CNS	Angular_gyrus	H3K9ac	0.0106913	0.0298543	0.0255482	2.79239	2.38963	0.452042
CNS	Angular_gyrus	H3K27ac	0.0236958	0.0382396	0.0195523	1.61377	0.825137	0.457684
Kidney	Fetal_kidney	H3K9ac	0.0049165	0.0276535	0.0308474	5.62464	6.27426	0.458634
CNS	Angular_gyrus	H3K4me3	0.0104187	0.0326756	0.0309921	3.13625	2.97466	0.469636
Adrenal/Pancreas	Pancreatic_islets	H3K9ac	0.00606713	0.0218134	0.0219455	3.59534	3.61712	0.473289
Immune/Hematopoietic	CD4_memory_primary	H3K4me3	0.0116702	0.0283182	0.024222	2.42654	2.07554	0.489335
Immune/Hematopoietic	Th1	H3K27ac	0.0317198	0.0120227	0.0288913	0.37903	0.910828	0.493357
Gastrointestinal	Rectal_smooth_muscle	H3K9ac	0.00346414	0.0167947	0.019687	4.84817	5.68308	0.4968
Immune/Hematopoietic	CD8_naive_primary_(UCSF-UBC)	H3K4me3	0.00601793	0.020452	0.0218584	3.39851	3.63221	0.506751
Gastrointestinal	Small_intestine	H3K4me3	0.00482308	0.0190232	0.021681	3.94419	4.49526	0.510128
Immune/Hematopoietic	CD14_primary	H3K4me1	0.039606	0.0600421	0.0325702	1.51598	0.822355	0.530242
CNS	Substantia_nigra	H3K9ac	0.0165663	0.032681	0.0259284	1.97274	1.56513	0.534224
Gastrointestinal	Stomach_mucosa	H3K4me3	0.00579594	-0.00883876	0.0241904	-1.52499	4.17369	0.544293
CNS	Fetal_brain	H3K4me1	0.0328996	0.0453729	0.0207785	1.37914	0.631574	0.548038
CNS	Inferior_temporal_lobe	H3K27ac	0.0265422	0.0379553	0.0191962	1.43	0.723231	0.552033
Immune/Hematopoietic	Th2	H3K27ac	0.0315344	0.0164945	0.0254531	0.523062	0.807153	0.555273
Gastrointestinal	Sigmoid_colon	H3K4me3	0.00554411	0.018121	0.0217383	3.26851	3.92097	0.561365
Skeletal muscle	Skeletal_muscle	H3K27ac	0.0235153	0.0353878	0.0209748	1.50488	0.891965	0.571719
Gastrointestinal	Duodenum_mucosa	H3K27ac	0.0272563	0.0567319	0.0526902	2.08142	1.93313	0.575359
Other	Breast_myoepithelial	H3K9ac	0.00463164	0.0156798	0.0201882	3.38536	4.35875	0.583022
CNS	Substantia_nigra	H3K4me3	0.0141226	0.0320565	0.0332426	2.26987	2.35386	0.588265
CNS	Fetal_brain	H3K4me3	0.00433843	0.0169438	0.0233991	3.90551	5.39344	0.588533
Other	Breast_luminal_epithelial	H3K4me1	0.00207625	-0.00631912	0.0157383	-3.04353	7.58018	0.595232
CNS	Hippocampus_middle	H3K27ac	0.0201295	0.0301013	0.019274	1.49538	0.957497	0.606145
Other	Placenta_amnion	H3K4me3	0.00618771	0.0189435	0.0253509	3.06146	4.09697	0.613953
Other	Breast_vHMEC	H3K4me1	0.0337112	0.0137775	0.0395688	0.408693	1.17376	0.61429
Immune/Hematopoietic	Thymus	H3K4me1	0.00852289	0.0163269	0.0165558	1.91565	1.94251	0.635339
Immune/Hematopoietic	CD8_memory_primary	H3K4me3	0.0109074	0.0215558	0.0235946	1.97625	2.16317	0.650568
Immune/Hematopoietic	Mobilized_CD34	H3K27ac	0.0329791	0.0464663	0.0310409	1.40896	0.941228	0.663103
Immune/Hematopoietic	CD25-_CD45RA+_naive	H3K27ac	0.0269418	0.0371448	0.0244944	1.37871	0.909161	0.675866
Immune/Hematopoietic	Spleen	H3K4me3	0.00408945	0.0127445	0.0216729	3.11644	5.29972	0.689163
Cardiovascular	Lung	H3K4me3	0.00556383	0.013739	0.0214245	2.46934	3.85067	0.701872
Gastrointestinal	Gastric	H3K4me3	0.00591795	0.0145005	0.0234567	2.45026	3.96366	0.713825
Other	Breast_vHMEC	H3K4me3	0.0075582	0.0165547	0.0262632	2.1903	3.4748	0.731607
Immune/Hematopoietic	Fetal_thymus	H3K4me3	0.00902211	0.00220274	0.0226696	0.244149	2.51267	0.763955
CNS	Cingulate_gyrus	H3K27ac	0.024721	0.0299237	0.018445	1.21046	0.746125	0.777829
Gastrointestinal	Small_intestine	H3K4me1	0.00101637	0.00377648	0.0121677	3.71567	11.9717	0.820359
CNS	Substantia_nigra	H3K27ac	0.0249308	0.0207942	0.0189216	0.83408	0.758966	0.826604
Gastrointestinal	Colonic_mucosa	H3K27ac	0.0213135	0.0268472	0.037711	1.25963	1.76935	0.883122
Liver	Liver	H3K27ac	0.0260267	0.0229331	0.0222358	0.88114	0.854346	0.8892
Other	Adipose_nuclei	H3K27ac	0.0262325	0.023162	0.0220967	0.882949	0.842339	0.889247
Immune/Hematopoietic	CD25int_CD127+_Tmem	H3K27ac	0.0328259	0.0288819	0.0289954	0.879852	0.883308	0.891927
Adrenal/Pancreas	Pancreatic_islets	H3K4me1	0.00830196	0.00543816	0.0236026	0.655045	2.84301	0.903451
Gastrointestinal	Rectal_mucosa	H3K27ac	0.0218323	0.0238308	0.0375168	1.09154	1.71841	0.957445
Immune/Hematopoietic	CD19	H3K27ac	0.0364674	0.0379786	0.0284978	1.04144	0.781459	0.957646
Liver	Liver_(BI)	H3K9ac	0.0138159	0.0141016	0.0259013	1.02068	1.87475	0.991196
Immune/Hematopoietic	CD25-_IL17+_Th17_stim	H3K27ac	0.0269299	0.0271321	0.0246721	1.00751	0.916158	0.993462
Immune/Hematopoietic	CD20	H3K27ac	0.0289502	0.0288064	0.0206519	0.995032	0.71336	0.99444
Prop., proportion; SE, standard errors.
