# Supplementary material for: Genome-wide association study identifies 14 previously unreported susceptibility loci for adolescent idiopathic scoliosis in Japanese
Source: Nat Commun. 2019 Aug 15;10:3685. doi: 10.1038/s41467-019-11596-w (PMC6695451; doi:10.1038/s41467-019-11596-w)
Supplement: Supplementary file 4 — Supplementary Data 3 [file 41467_2019_11596_MOESM4_ESM.xlsx]

## Sheet: Supplementary Data 3
Database	Pathway name	P value
REACTOME	MHC CLASS II ANTIGEN PRESENTATION	0.000498985
REACTOME	DEVELOPMENTAL BIOLOGY	0.000880159
REACTOME	REGULATION OF BETA CELL DEVELOPMENT	0.000912386
REACTOME	REGULATION OF GENE EXPRESSION IN BETA CELLS	0.00139193
REACTOME	FACTORS INVOLVED IN MEGAKARYOCYTE DEVELOPMENT AND PLATELET PRODUCTION	0.00211961
REACTOME	TRANSCRIPTIONAL REGULATION OF WHITE ADIPOCYTE DIFFERENTIATION	0.00294077
BIOCARTA	FMLP PATHWAY	0.00536733
KEGG	MATURITY ONSET DIABETES OF THE YOUNG	0.00637887
REACTOME	KINESINS	0.00864779
REACTOME	NEF MEDIATES DOWN MODULATION OF CELL SURFACE RECEPTORS BY RECRUITING THEM TO CLATHRIN ADAPTERS	0.00964121
REACTOME	SYNTHESIS SECRETION AND DEACYLATION OF GHRELIN	0.0116816
REACTOME	PLATELET CALCIUM HOMEOSTASIS	0.0117246
REACTOME	ABACAVIR TRANSPORT AND METABOLISM	0.0119683
REACTOME	MUSCLE CONTRACTION	0.0120488
KEGG	CARDIAC MUSCLE CONTRACTION	0.012755
REACTOME	CIRCADIAN CLOCK	0.015544
REACTOME	FGFR1 LIGAND BINDING AND ACTIVATION	0.0162543
BIOCARTA	EGFR SMRTE PATHWAY	0.016685
REACTOME	RORA ACTIVATES CIRCADIAN EXPRESSION	0.0193438
REACTOME	SMOOTH MUSCLE CONTRACTION	0.0194969
REACTOME	ACTIVATION OF KAINATE RECEPTORS UPON GLUTAMATE BINDING	0.0200391
KEGG	HUNTINGTONS DISEASE	0.0202809
REACTOME	SYNTHESIS OF PIPS AT THE GOLGI MEMBRANE	0.022151
REACTOME	COPI MEDIATED TRANSPORT	0.0227444
REACTOME	IONOTROPIC ACTIVITY OF KAINATE RECEPTORS	0.0232999
REACTOME	CIRCADIAN REPRESSION OF EXPRESSION BY REV ERBA	0.025537
REACTOME	INSULIN SYNTHESIS AND PROCESSING	0.0257569
REACTOME	REGULATION OF INSULIN LIKE GROWTH FACTOR IGF ACTIVITY BY INSULIN LIKE GROWTH FACTOR BINDING PROTEINS IGFBPS	0.0258524
BIOCARTA	GCR PATHWAY	0.0259306
BIOCARTA	VIP PATHWAY	0.0301976
BIOCARTA	CELL2CELL PATHWAY	0.0313359
REACTOME	DIABETES PATHWAYS	0.0316209
REACTOME	SIGNALING BY ACTIVATED POINT MUTANTS OF FGFR1	0.0318952
BIOCARTA	PTDINS PATHWAY	0.0327094
KEGG	REGULATION OF AUTOPHAGY	0.0333326
KEGG	NICOTINATE AND NICOTINAMIDE METABOLISM	0.0334843
REACTOME	TERMINATION OF O GLYCAN BIOSYNTHESIS	0.033924
REACTOME	LOSS OF NLP FROM MITOTIC CENTROSOMES	0.0339535
REACTOME	METABOLISM OF NUCLEOTIDES	0.0340168
REACTOME	PI METABOLISM	0.0341398
REACTOME	PROSTACYCLIN SIGNALLING THROUGH PROSTACYCLIN RECEPTOR	0.034986
REACTOME	OTHER SEMAPHORIN INTERACTIONS	0.0352929
BIOCARTA	PPARA PATHWAY	0.0355081
REACTOME	BMAL1 CLOCK NPAS2 ACTIVATES CIRCADIAN EXPRESSION	0.0360346
REACTOME	PLATELET HOMEOSTASIS	0.0380198
REACTOME	TRANSMISSION ACROSS CHEMICAL SYNAPSES	0.0380541
REACTOME	MEIOTIC SYNAPSIS	0.0383118
REACTOME	GOLGI ASSOCIATED VESICLE BIOGENESIS	0.0384579
REACTOME	ACTIVATED POINT MUTANTS OF FGFR2	0.0391762
BIOCARTA	CYTOKINE PATHWAY	0.0399457
BIOCARTA	CARM1 PATHWAY	0.040092
REACTOME	NUCLEAR RECEPTOR TRANSCRIPTION PATHWAY	0.0403926
BIOCARTA	HDAC PATHWAY	0.0424845
REACTOME	FGFR4 LIGAND BINDING AND ACTIVATION	0.0426398
REACTOME	LYSOSOME VESICLE BIOGENESIS	0.04325
BIOCARTA	ATM PATHWAY	0.0435138
REACTOME	SRP DEPENDENT COTRANSLATIONAL PROTEIN TARGETING TO MEMBRANE	0.0470368
BIOCARTA	ARAP PATHWAY	0.0477723
REACTOME	SIGNALING BY FGFR3 MUTANTS	0.0478448
BIOCARTA	GPCR PATHWAY	0.0487244
KEGG	RIBOSOME	0.0492285
REACTOME	TRANSLATION	0.0492553
Pathways showing the nominal significance (P < 0.05) are listed.
