# Supplementary material for: Genome-wide association study identifies 14 previously unreported susceptibility loci for adolescent idiopathic scoliosis in Japanese
Source: Nat Commun. 2019 Aug 15;10:3685. doi: 10.1038/s41467-019-11596-w (PMC6695451; doi:10.1038/s41467-019-11596-w)
Supplement: Supplementary file 5 — Supplementary Data 4 [file 41467_2019_11596_MOESM5_ESM.xlsx]

## Sheet: Supplementary Data 4
Trait	Abbreviation	Number in trait	Case	Control	rg	SE	z	P value	FDR
Uric acid	UA	109029			-0.147	0.0336	-4.3749	1.2151e-05	0.000814117
Body mass index	BMI	158284			-0.145	0.0348	-4.163	3.141e-05	0.00105223
Hemoglobin A1c	HbA1c	42790			-0.1717	0.0595	-2.8876	0.0039	0.07772
γ-glutamyl transpeptidase	GGT	118309			-0.1139	0.0412	-2.7661	0.0057	0.07772
Estimated glemerular filtration rate	eGFR	143658			0.1177	0.0427	2.7567	0.0058	0.07772
Serum creatinine	sCr	142097			-0.1111	0.0414	-2.6857	0.0072	0.0804
Mean corpuscular volume	MCV	108256			0.0932	0.036	2.5859	0.0097	0.08375
Triglyceride	TG	105597			-0.0942	0.0366	-2.5745	0.01	0.08375
Hematocrit	Ht	108757			0.1099	0.0462	2.3801	0.0173	0.12864
Potassium	K	132938			-0.1154	0.0493	-2.3411	0.0192	0.12864
Hemoglobin	Hb	108769			0.1071	0.049	2.1869	0.0287	0.174809
Adult height	Height	159148			0.0637	0.0318	2.0027	0.0452	0.252367
Blood sugar	BS	93146			-0.1135	0.059	-1.9232	0.0544	0.280369
Mean corpuscular hemoglobin	MCH	108054			0.0741	0.0394	1.8795	0.0602	0.2881
Atrial fibrillation	AF	36792	8180	28612	-0.1045	0.0584	-1.7895	0.0735	0.3283
Systolic blood pressure	SBP	136597			-0.0836	0.0494	-1.6906	0.0909	0.339584
Mean arterial pressure	MAP	136482			-0.0853	0.0507	-1.6826	0.0925	0.339584
Diastolic blood pressure	DBP	136615			-0.0862	0.0517	-1.6675	0.0954	0.339584
Lymphocyte	Lym	62076			-0.094	0.0565	-1.6632	0.0963	0.339584
Activated partial thromboplastin time	APTT	37767			0.1334	0.0835	1.5972	0.1102	0.366586
Basophil	Baso	62076			-0.1084	0.0688	-1.5766	0.1149	0.366586
High density lipoprotein cholesterol	HDLC	70657			0.0811	0.0596	1.3619	0.1732	0.521164
C-reactive protein	CRP	75391			-0.1332	0.0999	-1.3339	0.1823	0.521164
Chlorine	Cl	126402			-0.0625	0.0475	-1.3165	0.188	0.521164
Left ventricular internal dimension in diastole	LVDd	19676			-0.0946	0.0734	-1.2891	0.1974	0.521164
Relative wall thickness	RWT2	19311			0.1168	0.0943	1.2386	0.2155	0.521164
Platelet count	Plt	108208			-0.0541	0.0439	-1.2324	0.2178	0.521164
Pulse pressure	PP	136249			-0.0694	0.0563	-1.2324	0.2178	0.521164
Low density lipoprotein cholesterol	cLDLC	72866			0.0719	0.0658	1.0928	0.2745	0.63419
Fibrinogen	Fbg	18348			-0.2437	0.2276	-1.0707	0.2843	0.634937
Ejection fraction	EF	19516			0.0836	0.0866	0.9656	0.3343	0.679874
Albumin/non-albumin ratio	AG	98626			-0.0422	0.0441	-0.9564	0.3389	0.679874
Colorectal cancer	CoCa	33870	6692	27178	-0.0689	0.0729	-0.9459	0.3442	0.679874
Total cholesterol	TC	128305			0.0511	0.0554	0.9215	0.3568	0.679874
Creatine kinase	CK	106080			-0.0393	0.0443	-0.8866	0.3753	0.679874
Menarche	Menar	67029			0.0432	0.0488	0.885	0.3761	0.679874
Non-albumin protein	NAP	98538			0.0394	0.0448	0.8798	0.379	0.679874
Total bilirubin	TBill	110207			0.0464	0.0535	0.8676	0.3856	0.679874
Eosinophil	Eosino	62076			-0.0477	0.0583	-0.8194	0.4126	0.694287
Red blood cell count	RBC	108794			0.0303	0.0372	0.8159	0.4145	0.694287
Posterior wall thickness	PW	19373			0.0618	0.0792	0.7802	0.4353	0.711344
Left ventricular internal dimension in systole	LVDs	19586			-0.0506	0.0677	-0.7481	0.4544	0.724876
Phosphorus	P	42793			0.0613	0.0875	0.7007	0.4835	0.75336
White blood cell count	WBC	107964			-0.0248	0.0465	-0.534	0.5933	0.903434
Ossification of the posterior longitudinal ligament	OPLL	15055	1698	13357	-0.0298	0.0593	-0.5021	0.6156	0.91656
Aspartate aminotransferase	AST	134154			0.0199	0.0475	0.4184	0.6756	0.928084
Lactate dehydrogenase	LDH	126319			0.0252	0.062	0.4068	0.6842	0.928084
Mean corpuscular hemoglobin concentration	MCHC	108728			-0.0242	0.0603	-0.4014	0.6881	0.928084
Neutrophil	Neutro	62076			0.0187	0.0472	0.3957	0.6924	0.928084
Calcium	Ca	71701			-0.0276	0.0697	-0.3954	0.6926	0.928084
Glaucoma	Glaucoma	22795	3980	18815	-0.0275	0.0763	-0.3603	0.7186	0.944043
Left ventricular mass	LVM	19076			-0.022	0.0684	-0.3218	0.7476	0.963254
Interventricular septum thickness	IVS	19318			-0.029	0.1103	-0.2629	0.7926	0.983925
Menopause	MP	43861			0.0146	0.0565	0.2587	0.7959	0.983925
Sodium	Na	127304			-0.0109	0.045	-0.2433	0.8077	0.983925
Fractional shortening	FS	19580			0.0158	0.0874	0.1806	0.8567	0.9871
Rheumatoid arthritis	RA	22515	4873	17642	-0.0114	0.0757	-0.1506	0.8803	0.9871
Total protein	TP	113509			0.0059	0.0458	0.13	0.8966	0.9871
Monocyte	Mono	62076			-0.0065	0.0516	-0.126	0.8997	0.9871
Alkaline phosphatase	ALP	105030			0.0069	0.0632	0.1095	0.9128	0.9871
Zinc sulfate turbidity test	ZTT	12303			0.0123	0.1202	0.1026	0.9183	0.9871
Prothrombin time	PT	58110			-0.0059	0.066	-0.0893	0.9288	0.9871
Albumin	Alb	102223			-0.004	0.0547	-0.0723	0.9423	0.9871
Blood urea nitrogen	BUN	139818			-0.0033	0.0495	-0.0672	0.9464	0.9871
Left ventricular mass index	LVMI	17837			-0.0034	0.0785	-0.043	0.9657	0.9871
Osteoarthritis	OA	8249	1631	6618	0.0037	0.1574	0.0234	0.9813	0.9871
Alanin aminotransferase	ALT	134182			-0.0008	0.0476	-0.0162	0.9871	0.9871
SE, standard errors; FDR, false discovery rate.
