# Supplementary material for: Genome-wide association study identifies 14 previously unreported susceptibility loci for adolescent idiopathic scoliosis in Japanese
Source: Nat Commun. 2019 Aug 15;10:3685. doi: 10.1038/s41467-019-11596-w (PMC6695451; doi:10.1038/s41467-019-11596-w)
Supplement: Supplementary file 6 — Supplementary Data 5 [file 41467_2019_11596_MOESM6_ESM.xlsx]

## Sheet: Supplementary Data 5
SNP	Chr.	Pos.	Genes in or near regions of association	RA	GWAS1					GWAS2					GWAS3					Meta
					RAF		P valuea	OR (95% CI)		RAF		P valuea	OR (95% CI)		RAF		P valuea	OR (95% CI)		P valueb	OR (95% CI)	Phet
					Case	Control				Case	Control				Case	Control
rs11190870	10q24.31	102979207	LINC01514/LBX1	T	0.668903	0.574376	1.17 x 10-12	1.53 (1.36-1.73)		0.66182	0.560867	2.10 x 10-12	1.55 (1.37-1.75)		0.654612	0.564078	5.32 x 10-41	1.47 (1.39-1.55)		1.35 x 10-62	1.49 (1.42-1.56)	0.6356
rs7741741	6q24.1	142655801	ADGRG6	A	0.491838	0.427292	2.37 x 10-6	1.31 (1.17-1.47)		0.465452	0.43123	2.62 x 10-2	1.14 (1.01-1.27)		0.475509	0.427478	2.70 x 10-12	1.21 (1.15-1.28)		1.37 x 10-17	1.21 (1.16-1.27)	0.2047
rs7028900	9p22.2	16690612	BNC2	C	0.461446	0.419045	2.93 x 10-3	1.19 (1.06-1.33)		0.455067	0.424873	4.08 x 10-2	1.13 (1.01-1.27)		0.466444	0.421361	7.81 x 10-11	1.20 (1.14-1.27)		1.56 x 10-13	1.19 (1.13-1.24)	0.6564
rs12029076	1q42.13	228272687	ARF1	G	0.800807	0.77823	5.95 x 10-2	1.14 (0.99-1.32)		0.81	0.77	5.86 x 10-3	1.23 (1.06-1.42)		0.809109	0.77702	1.61 x 10-8	1.21 (1.14-1.30)		7.33 x 10-11	1.20 (1.14-1.27)	0.7311
rs144131194	9q34.2	136145993	ABO	AAGAAGGGAAATTAATAAATATT	0.574189	0.533097	5.12 x 10-3	1.17 (1.05-1.31)		0.58	0.55	7.40 x 10-3	1.17 (1.04-1.31)		0.581058	0.548783	3.44 x 10-7	1.15 (1.09-1.21)		1.64 x 10-10	1.16 (1.11-1.21)	0.9309
rs13290451	9p13.3	34581819	CNTFR-AS1	T	0.539354	0.522934	2.03 x 10-1	1.08 (0.96-1.20)		0.54	0.53	9.79 x 10-2	1.10 (0.98-1.24)		0.573326	0.537097	3.46 x 10-10	1.19 (1.13-1.25)		1.87 x 10-10	1.16 (1.11-1.21)	0.2065
rs6047716	20p11.22	21894005	PAX1/LINC01432	C	0.513029	0.467378	9.45 x 10-4	1.21 (1.08-1.35)		0.501185	0.476811	7.04 x 10-2	1.11 (0.99-1.25)		0.505367	0.475179	1.50 x 10-6	1.14 (1.08-1.20)		1.76 x 10-9	1.15 (1.10-1.20)	0.5693
rs73235136	3q13.2	112951529	BOC	C	0.47739	0.443005	1.01 x 10-2	1.16 (1.04-1.31)		0.509484	0.467134	7.11 x 10-3	1.17 (1.04-1.32)		0.499735	0.465692	3.84 x 10-6	1.14 (1.08-1.20)		3.45 x 10-9	1.15 (1.10-1.20)	0.8586
rs62424499	6q14.1	81387850	BCKDHB/FAM46A	A	0.717174	0.686512	1.78 x 10-2	1.16 (1.03-1.31)		0.73	0.69	3.32 x 10-4	1.26 (1.11-1.43)		0.715833	0.692743	2.66 x 10-5	1.13 (1.07-1.20)		5.81 x 10-9	1.16 (1.10-1.22)	0.3264
rs11787412	8p23.2	3134239	CSMD1	A	0.41585	0.392933	6.69 x 10-2	1.11 (0.99-1.25)		0.409098	0.376907	3.22 x 10-2	1.14 (1.01-1.28)		0.419905	0.384366	3.27 x 10-7	1.15 (1.09-1.22)		6.34 x 10-9	1.14 (1.09-1.20)	0.8607
rs545608	1q25.2	177899121	SEC16B	G	0.743146	0.735636	5.37 x 10-1	1.04 (0.92-1.18)		0.77	0.73	4.10 x 10-3	1.22 (1.06-1.39)		0.76388	0.728751	1.32 x 10-7	1.18 (1.11-1.26)		1.03 x 10-8	1.16 (1.10-1.23)	0.1584
rs6844847	4q21.23	85290667	LOC101928978/NKX6-1	T	0.215788	0.193455	3.64 x 10-2	1.16 (1.01-1.33)		0.213981	0.192368	8.50 x 10-2	1.13 (0.98-1.30)		0.222953	0.196928	6.66 x 10-7	1.18 (1.10-1.26)		1.73 x 10-8	1.17 (1.11-1.23)	0.8674
rs142502288	1q23.3	162450931	SH2D1B/UHMK1	G	0.0251874	0.0140922	1.42 x 10-3	2.10 (1.33-3.31)		0.0289959	0.0215917	7.77 x 10-2	1.40 (0.96-2.04)		0.0293282	0.0206215	9.65 x 10-6	1.47 (1.24-1.75)		3.11 x 10-8	1.52 (1.31-1.76)	0.326
rs17011903	1q32.2	208259531	PLXNA2	A	0.0964237	0.0937766	7.35 x 10-1	1.03 (0.85-1.25)		0.108245	0.099925	2.55 x 10-1	1.11 (0.93-1.34)		0.116727	0.095478	5.18 x 10-9	1.29 (1.18-1.40)		3.88 x 10-8	1.22 (1.14-1.31)	0.0698
rs11205303	1q21.2	149906413	MTMR11	C	0.238772	0.226166	2.66 x 10-1	1.08 (0.94-1.24)		0.236443	0.201601	7.08 x 10-3	1.20 (1.05-1.38)		0.238736	0.209288	1.63 x 10-6	1.16 (1.09-1.24)		4.04 x 10-8	1.16 (1.10-1.22)	0.5108
Chr., chromosome; Pos., genomic position (GRCh37/hg19); OR, Odds ratio; CI, confidence interval; RA, risk allele; RAF, risk allele frequency; Phet, P values for heterogeneity from Cochran's Q-test.
aThe P values for each GWAS were calculated by logistic regression. bThe combined P values were calculated by the inverse-variance method under a fixed-effect model.
