# Supplementary material for: Genome-wide association study identifies 14 previously unreported susceptibility loci for adolescent idiopathic scoliosis in Japanese
Source: Nat Commun. 2019 Aug 15;10:3685. doi: 10.1038/s41467-019-11596-w (PMC6695451; doi:10.1038/s41467-019-11596-w)
Supplement: Supplementary file 7 — Supplementary Data 6 [file 41467_2019_11596_MOESM7_ESM.xlsx]

## Sheet: Supplementary Data 6
Position (hg19)	SNP	Lead SNP	LD (r²)	Histone mark		DNase	Protein bound	Motif changed	Gene	Functional annotation	3DSNP score	RegulomeDB	eQTL
				Promoter	Enhancer
1:149892872	rs11205277	rs11205303	0.9855		SKIN			4 altered motifs	2.3 kb 3' of SF3B4	Intergenic	1.65	6	Y
1:149906413	rs11205303	rs11205303	1	GI	7 tissues	MUS,MUS,MUS		5 altered motifs	MTMR11	Missense	9.41	3a	Y
1:149927034	rs12048493	rs11205303	0.8999					4 altered motifs	OTUD7B	Intronic	7.04	6	Y
1:208243271	rs79947739	rs17011903	0.8006		6 tissues	SKIN		Nkx2,Nkx3	PLXNA2	Intronic	4.34	3a	N
1:208248666	rs200099459	rs17011903	0.8207					11 altered motifs	PLXNA2	Intronic	1.82	6	NA
1:208252777	rs17011882	rs17011903	0.8207		4 tissues				PLXNA2	Missense	3.37	6	N
1:208255991	rs75241668	rs17011903	0.8207	ESDR, BRN	12 tissues	IPSC,BRN			PLXNA2	Intronic	16.9	5	N
1:208259531	rs17011903	rs17011903	1	BLD, MUS	13 tissues	9 tissues			PLXNA2	Intronic	48.76	5	N
1:208263222	rs2498023	rs17011903	0.8843		11 tissues	KID,OVRY		Irx,Pou2f2	PLXNA2	Intronic	20.03	6	N
1:208269592	rs74631854	rs17011903	0.9235					DMRT1	PLXNA2	Intronic	2.19	7	N
1:208271160	rs79430472	rs17011903	0.9338		BRN			ATF3,GLI,Mrg1::Hoxa9	PLXNA2	Intronic	1.7	6	N
1:208271882	rs76883842	rs17011903	0.9338		ESC, IPSC, BRN	ESDR		TATA	PLXNA2	Intronic	2.14	7	N
1:208274819	rs79611365	rs17011903	0.875	BRN	16 tissues	GI,GI		TATA,TCF12	PLXNA2	Intronic	40.51	7	N
1:208276351	rs2296732	rs17011903	0.875		10 tissues			ELF1,Mrg	PLXNA2	Intronic	14.76	5	N
1:208276987	rs17011938	rs17011903	0.875		7 tissues			Ets,STAT	PLXNA2	Intronic	11.99	7	N
1:228194153	rs137928867	rs12029076	0.8519	ESC, IPSC, BLD	9 tissues	ESC		7 altered motifs	598 bp 5' of WNT3A	Intergenic	26.38	2b	NA
1:228219882	rs10916258	rs12029076	0.8933					NF-E2	WNT3A	Intronic	0.97	5	Y
1:228239301	rs73092904	rs12029076	0.9463					Pax-2	WNT3A	Intronic	1.06	5	Y
1:228270964	rs3754356	rs12029076	0.9945	24 tissues		8 tissues	POL2	4 altered motifs	ARF1	5'-UTR	142.83	4	Y
1:228272687	rs12029076	rs12029076	1	20 tissues	15 tissues	4 tissues	POL2,POL24H8	Rad21,YY1,ZBTB33	ARF1	Intronic	100.79	4	Y
1:228315703	rs36180369	rs12029076	0.8233						12 kb 5' of GUK1	Intergenic	3.24	7	Y
1:228326492	rs11809443	rs12029076	0.8344		BLD	BLD,MUS			1.2 kb 5' of GUK1	Intergenic	4.28	6	NA
4:85151674	rs79334620	rs141903557	0.8874		SKIN, LNG, GI			p53	RP11-8L2.1	ncRNA_intronic	2.26	7	N
4:85151824	rs116916814	rs141903557	0.962		SKIN, LNG, GI	SKIN		PPAR	RP11-8L2.1	ncRNA_intronic	2.64	7	NA
4:85152054	rs113011139	rs141903557	0.9253		SKIN, LNG, GI	SKIN		8 altered motifs	RP11-8L2.1	ncRNA_intronic	2.84	5	N
4:85152115	rs140756380	rs141903557	0.962		SKIN, LNG, GI	SKIN			RP11-8L2.1	ncRNA_intronic	2.85	5	N
4:85153308	rs143563649	rs141903557	0.924		LNG, GI	LNG		5 altered motifs	RP11-8L2.1	ncRNA_intronic	1.88	7	NA
4:85155663	rs140725471	rs141903557	0.962					BDP1,Maf,p300	RP11-8L2.1	ncRNA_intronic	2.9	7	NA
4:85156890	rs147241258	rs141903557	0.962		IPSC, LNG	LNG,BLD	MEF2A,PU1	20 altered motifs	RP11-8L2.1	ncRNA_intronic	6.81	2b	NA
4:85161383	rs139726586	rs141903557	0.962					ERalpha-a	RP11-8L2.1	ncRNA_intronic	2.89	7	NA
4:85163429	rs146346641	rs141903557	0.962					p300	RP11-8L2.1	ncRNA_intronic	3.76	6	NA
4:85165713	rs116948787	rs141903557	0.9253	BLD	IPSC, PLCNT	ESC,IPSC	4 bound proteins	Sin3Ak-20	RP11-8L2.1	ncRNA_intronic	20.3	4	NA
4:85168056	rs141903557	rs141903557	1					23 altered motifs	RP11-8L2.1	ncRNA_intronic	22.29	5	N
6:81228722	rs658839	rs658839	1					4 altered motifs	50 kb 3' of RP11-250B2.5	Intergenic	1.02	5	NA
6:116422847	rs9387383	rs482012	0.9128	23 tissues	5 tissues	8 tissues		Smad	NT5DC1	Intronic	102.62	4	Y
6:116424653	rs564980	rs482012	1	ESDR, PANC, BLD	16 tissues			7 altered motifs	NT5DC1	Intronic	49.45	5	Y
6:116424714	rs564253	rs482012	0.9839	ESDR, PANC, BLD	16 tissues			8 altered motifs	NT5DC1	Intronic	49.56	5	Y
6:116425605	rs534932	rs482012	0.9839		14 tissues		CEBPB	Nkx2,RFX5	NT5DC1	Intronic	29.2	4	Y
6:116429623	rs517352	rs482012	0.9839		ESC, IPSC, PANC			4 altered motifs	NT5DC1	Intronic	2.28	7	Y
6:116429964	rs493467	rs482012	0.9839		5 tissues			4 altered motifs	NT5DC1	Intronic	4.27	6	Y
6:116430382	rs1999659	rs482012	0.9434		5 tissues		CEBPB	Hand1	NT5DC1	Intronic	6.37	5	Y
6:116430533	rs482012	rs482012	1		5 tissues			4 altered motifs	NT5DC1	Intronic	4.8	7	Y
6:116430803	rs568725	rs482012	0.9839		ESDR, ESC				NT5DC1	Intronic	1.06	7	Y
6:116431372	rs563962	rs482012	0.9839		ESDR, ESC				NT5DC1	Intronic	1	7	Y
6:116431426	rs563176	rs482012	1		ESC, ESDR, VAS			DMRT2,Foxo,GR	NT5DC1	Intronic	1.54	7	Y
6:116432703	rs509236	rs482012	0.9171		ESDR, LIV			8 altered motifs	NT5DC1	Intronic	1.18	5	Y
6:116433265	rs476330	rs482012	0.9331		4 tissues	40 tissues	7 bound proteins	CTCF,RXRA	NT5DC1	Intronic	101.2	2a	Y
6:116435795	rs9488836	rs482012	0.9574					Irf	NT5DC1	Intronic	1.43	7	Y
6:116435957	rs9488837	rs482012	0.9627			IPSC		GR,Hsf	NT5DC1	Intronic	0.94	7	Y
6:116437287	rs11153597	rs482012	0.931				CTCF		NT5DC1	Intronic	58.79	4	N
6:116439744	rs3051954	rs482012	0.9234		STRM, MUS, SKIN			4 altered motifs	NT5DC1	Intronic	2.42	5	Y
6:116441646	rs2228547	rs482012	0.8811					5 altered motifs	COL10A1	Missense	3.4	6	Y
6:116443735	rs3812111	rs482012	0.9186					Foxc1,Nkx2,Nkx3	COL10A1	Intronic	1.09	7	Y
6:116444607	rs3812112	rs482012	0.9186		LIV			7 altered motifs	COL10A1	Intronic	1.82	5	Y
6:116446576	rs1064583	rs482012	0.9186						COL10A1	Missense	2.42	6	Y
6:116506245	rs115129425	rs482012	0.8085						NT5DC1	Intronic	1.35	7	N
6:116519444	rs77958778	rs482012	0.8136					Irf,ZEB1	NT5DC1	Intronic	1.29	5	N
6:116554182	rs76220308	rs482012	0.8037					Sox	NT5DC1	Intronic	1.2	7	N
7:1256339	rs10225684	rs11341092	0.8138					E2F,Pdx1	16 kb 5' of UNCX	Intergenic	1.63	6	N
7:1256925	rs10226314	rs11341092	0.8102					AP-1,Myc	16 kb 5' of UNCX	Intergenic	1.63	5	N
7:1257499	rs36105778	rs11341092	0.8212					4 altered motifs	15 kb 5' of UNCX	Intergenic	2.08	6	N
7:1257549	rs13226483	rs11341092	0.8138						15 kb 5' of UNCX	Intergenic	2.23	5	N
7:1257707	rs13237859	rs11341092	0.8067		IPSC	SKIN		Irf,SETDB1	15 kb 5' of UNCX	Intergenic	3.29	4	N
7:1257715	rs13237860	rs11341092	0.8067		IPSC	SKIN	EGR1	Irf,NF-kappaB,SETDB1	15 kb 5' of UNCX	Intergenic	2.5	4	N
7:1257870	rs12702492	rs11341092	0.8176		ESC, IPSC		EGR1	CAC-binding-protein,GR	15 kb 5' of UNCX	Intergenic	1.75	4	N
7:1258248	rs9791389	rs11341092	0.8141		ESC, IPSC			BCL,EWSR1-FLI1,STAT	14 kb 5' of UNCX	Intergenic	2.56	5	N
7:1258335	rs9792011	rs11341092	0.8141		ESC, IPSC	KID			14 kb 5' of UNCX	Intergenic	1.54	5	N
7:1258547	rs9792017	rs11341092	0.818		ESC, IPSC				14 kb 5' of UNCX	Intergenic	1.39	5	N
7:1258972	rs10228850	rs11341092	0.8475					6 altered motifs	14 kb 5' of UNCX	Intergenic	1.57	5	N
7:1262522	rs552126640	rs11341092	0.8426	NA	NA	NA	NA	NA	10 kb 5' of UNCX	Intergenic	1.71	NA	N
7:1262523	rs186462999	rs11341092	0.8426			KID		Zbtb3	10 kb 5' of UNCX	Intergenic	1.33	7	N
7:1262611	rs4487642	rs11341092	0.8703					6 altered motifs	9.9 kb 5' of UNCX	Intergenic	1.58	5	NA
7:1263092	rs62435137	rs11341092	0.8467	IPSC	ESC, IPSC	7 tissues	CTCF,RAD21,SMC3	ERalpha-a,Foxa	9.5 kb 5' of UNCX	Intergenic	40.94	4	N
7:1265094	rs62435139	rs11341092	0.8577	ESC, IPSC	5 tissues	ESC,ESDR,BLD		5 altered motifs	7.4 kb 5' of UNCX	Intergenic	11.03	3a	N
7:1266163	rs62435140	rs11341092	0.854		4 tissues	10 tissues		GR	6.4 kb 5' of UNCX	Intergenic	12.83	4	N
7:1267256	rs76210971	rs11341092	0.854		6 tissues	6 tissues		CTCF	5.3 kb 5' of UNCX	Intergenic	11.86	4	N
7:1267820	rs62435141	rs11341092	0.8624	ESC	6 tissues	6 tissues	CTBP2	5 altered motifs	4.7 kb 5' of UNCX	Intergenic	14.19	2b	N
7:1269592	rs11341092	rs11341092	1	ESC, IPSC, HRT	ESDR, SKIN, LNG	ESC,ESDR,IPSC		9 altered motifs	3 kb 5' of UNCX	Intergenic	18.57	2b	N
7:1270198	rs56980695	rs11341092	0.8732	ESC, IPSC, HRT	6 tissues	18 tissues	SUZ12		2.3 kb 5' of UNCX	Intergenic	11.5	4	N
7:1270738	rs58063923	rs11341092	0.8289	ESC	9 tissues	5 tissues	SUZ12	5 altered motifs	1.8 kb 5' of UNCX	Intergenic	30.02	2b	N
7:1271744	rs78148157	rs11341092	0.8289	ESDR, IPSC	8 tissues	5 tissues	ZNF263	9 altered motifs	798 bp 5' of UNCX	Intergenic	24.68	2b	NA
7:1279105	rs62435144	rs11341092	0.8119	KID	ESC, IPSC, BRN	6 tissues		5 altered motifs	2.2 kb 3' of UNCX	Intergenic	13.25	4	N
7:1279681	rs11452327	rs11341092	0.8045	ESC, KID	IPSC, ESC, BLD	ESC,ESC,IPSC		18 altered motifs	2.7 kb 3' of UNCX	Intergenic	10.12	2b	NA
7:1279795	rs4724805	rs11341092	0.8045	ESC, KID	IPSC, ESC, BLD	4 tissues		6 altered motifs	2.8 kb 3' of UNCX	Intergenic	12.7	2b	Y
7:1281353	rs2140579	rs11341092	0.823	ESC	8 tissues	ESC,KID	SUZ12	5 altered motifs	4.4 kb 3' of UNCX	Intergenic	13.8	4	NA
7:1286128	rs7785293	rs11341092	0.8572	IPSC	6 tissues	ESDR,ESC,BLD	SUZ12	7 altered motifs	9.2 kb 3' of UNCX	Intergenic	17.39	2b	N
7:15635022	rs35807172	rs57982636a	0.9299			BRN		5 altered motifs	16kb 3' of MEOX2	Intergenic	1.31	6	N
7:15635995	rs2057743	rs57982636a	0.9299					Mef2	15kb 3' of MEOX2	Intergenic	1.79	6	N
7:15636352	rs10950570	rs57982636a	0.9299					DMRT5	14kb 3' of MEOX2	Intergenic	1.22	7	N
7:15636388	rs10950571	rs57982636a	0.9299					4 altered motifs	14kb 3' of MEOX2	Intergenic	1.53	6	N
7:15636479	rs12538570	rs57982636a	0.9299					TAL1	14kb 3' of MEOX2	Intergenic	1	6	N
7:15636534	rs12538628	rs57982636a	0.9299			IPSC		Mef2,TATA	14kb 3' of MEOX2	Intergenic	1.29	6	N
7:15636767	rs67240818	rs57982636a	0.9299					CTCF,Mtf1,Znf143	14kb 3' of MEOX2	Intergenic	1.16	7	N
7:15636869	rs57982636	rs57982636a	1						14kb 3' of MEOX2	Intergenic	0.97	6	N
7:15637518	rs1155147	rs57982636a	0.9299					RXRA,XBP-1	13kb 3' of MEOX2	Intergenic	1.17	7	N
7:15637565	rs1155148	rs57982636a	0.9299					HDAC2	13kb 3' of MEOX2	Intergenic	1.06	7	N
7:15637887	rs1155149	rs57982636a	0.9299					HDAC2	13kb 3' of MEOX2	Intergenic	1.38	7	N
7:15638329	rs11983255	rs57982636a	0.9299					6 altered motifs	13kb 3' of MEOX2	Intergenic	0.96	7	N
7:15638601	rs2892793	rs57982636a	0.9299		ESDR			Eomes,Mef2	12kb 3' of MEOX2	Intergenic	1.53	7	N
7:15639295	rs62438999	rs57982636a	0.9299		ESDR			6 altered motifs	12kb 3' of MEOX2	Intergenic	9.05	5	N
7:15640311	rs2079190	rs57982636a	0.9299					Pax-4	11kb 3' of MEOX2	Intergenic	1.21	7	N
7:15642460	rs9648205	rs57982636a	0.9145		FAT, HRT, SKIN			Pou2f2,Sox	8.4kb 3' of MEOX2	Intergenic	1.37	6	N
7:28587817	rs160335	rs160335	1					Myb,YY1	CREB5	Intronic	1.79	7	N
8:3122865	rs10866948	rs11787412	0.8234					Gm397	CSMD1	Intronic	1.86	6	N
8:3123493	rs10866949	rs11787412	0.8234					Mef2	CSMD1	Intronic	1.52	6	N
8:3123845	rs6988478	rs11787412	0.8276					7 altered motifs	CSMD1	Intronic	1.75	7	N
8:3127088	rs12549534	rs11787412	0.8413					Cart1,Foxc1,Foxf2	CSMD1	Intronic	1.62	7	N
8:3127119	rs12542756	rs11787412	0.8376					YY1	CSMD1	Intronic	1.64	7	N
8:3127408	rs13274061	rs11787412	0.8494			BRN			CSMD1	Intronic	1.52	7	N
8:3134239	rs11787412	rs11787412	1					Arid3a,GCNF,HNF4	CSMD1	Intronic	1.8	7	N
8:3135135	rs7813353	rs11787412	0.8799					4 altered motifs	CSMD1	Intronic	1.64	5	N
8:3136175	rs149667630	rs11787412	0.8799					13 altered motifs	CSMD1	Intronic	NA	NA	NA
9:34318683	rs188915802	rs188915802	1		GI, PANC			PU.1,STAT,Zbtb3	KIF24	Intronic	1.43	5	NA
12:17763139	rs2955533	rs2467146	0.8938		4 tissues			7 altered motifs	RP11-606D9.1	ncRNA_intronic	3.7	6	Y
12:17764219	rs2955532	rs2467146	0.8436					CDP,Sox	RP11-606D9.1	ncRNA_intronic	1.07	6	Y
12:17764274	rs2437981	rs2467146	0.9552			BLD		PLZF,Rad21,SIX5	RP11-606D9.1	ncRNA_intronic	0.98	7	Y
12:17764448	rs2437980	rs2467146	0.9596					PLZF,Pou6f1,TATA	RP11-606D9.1	ncRNA_intronic	1.27	6	Y
12:17764457	rs2467121	rs2467146	0.9596					AIRE,Dobox4,Hltf	RP11-606D9.1	ncRNA_intronic	1.39	6	Y
12:17764718	rs2467120	rs2467146	0.9596			SKIN		12 altered motifs	RP11-606D9.1	ncRNA_intronic	3.22	5	Y
12:17766103	rs2437999	rs2467146	0.9596					29 altered motifs	RP11-606D9.1	ncRNA_intronic	1.21	6	Y
12:17767376	rs2438000	rs2467146	0.9641					CTCF	RP11-606D9.1	ncRNA_intronic	1.25	7	Y
12:17768056	rs2438001	rs2467146	0.9641					6 altered motifs	RP11-606D9.1	ncRNA_intronic	0.93	6	Y
12:17768117	rs10743207	rs2467146	0.9641					5 altered motifs	RP11-606D9.1	ncRNA_exonic	1.14	6	Y
12:17768577	rs2438002	rs2467146	0.9598					4 altered motifs	179 bp 3' of RP11-606D9.1	Intergenic	1.13	6	Y
12:17770479	rs2968765	rs2467146	0.9686					4 altered motifs	2.1 kb 3' of RP11-606D9.1	Intergenic	6.3	6	Y
12:17770833	rs2467168	rs2467146	0.9686					STAT	2.4 kb 3' of RP11-606D9.1	Intergenic	1.04	5	Y
12:17771634	rs2438003	rs2467146	0.9643					Cdx2,Foxj1,Foxk1	3.2 kb 3' of RP11-606D9.1	Intergenic	0.92	6	Y
12:17771846	rs1370225	rs2467146	0.9643					27 altered motifs	3.4 kb 3' of RP11-606D9.1	Intergenic	0.94	6	Y
12:17772129	rs1370226	rs2467146	0.9643					8 altered motifs	3.7 kb 3' of RP11-606D9.1	Intergenic	0.93	5	Y
12:17772242	rs1437083	rs2467146	0.9643					4 altered motifs	3.8 kb 3' of RP11-606D9.1	Intergenic	1.73	6	Y
12:17773768	rs1437084	rs2467146	0.8431					Pou2f2,TATA	5.4 kb 3' of RP11-606D9.1	Intergenic	1.72	7	Y
12:17775505	rs2438004	rs2467146	0.9643					12 altered motifs	7.1 kb 3' of RP11-606D9.1	Intergenic	0.92	5	Y
12:17776126	rs10840767	rs2467146	0.9686					5 altered motifs	7.7 kb 3' of RP11-606D9.1	Intergenic	0.92	6	NA
12:17776546	rs10840768	rs2467146	0.9685						8.1 kb 3' of RP11-606D9.1	Intergenic	1.28	7	Y
12:17778437	rs2118199	rs2467146	0.9686					Foxj1,NF-kappaB	10 kb 3' of RP11-606D9.1	Intergenic	0.92	6	Y
12:17779422	rs11043544	rs2467146	0.9685						11 kb 3' of RP11-606D9.1	Intergenic	0.94	7	Y
12:17779443	rs11043546	rs2467146	0.9641					DMRT2,E2F,Nobox	11 kb 3' of RP11-606D9.1	Intergenic	0.92	7	Y
12:17779466	rs11519177	rs2467146	0.9641					Foxp1,Pax-4	11 kb 3' of RP11-606D9.1	Intergenic	1.29	7	Y
12:17779620	rs11043548	rs2467146	0.9685					BDP1,Pax-6,TR4	11 kb 3' of RP11-606D9.1	Intergenic	0.92	7	Y
12:17779690	rs10840769	rs2467146	0.9685					GZF1,Pou3f2,Pou6f1	11 kb 3' of RP11-606D9.1	Intergenic	0.93	7	Y
12:17780318	rs2955540	rs2467146	0.9643					EBF,TFIIA	12 kb 3' of RP11-606D9.1	Intergenic	0.93	7	Y
12:17780404	rs2955539	rs2467146	0.9643					4 altered motifs	12 kb 3' of RP11-606D9.1	Intergenic	0.93	6	Y
12:17780774	rs7964206	rs2467146	0.9686					HDAC2,Nanog,Sin3Ak-20	12 kb 3' of RP11-606D9.1	Intergenic	1.3	7	Y
12:17781184	rs2083021	rs2467146	0.9686					4 altered motifs	13 kb 3' of RP11-606D9.1	Intergenic	1.29	7	Y
12:17781599	rs2467164	rs2467146	0.973					4 altered motifs	13 kb 3' of RP11-606D9.1	Intergenic	0.92	7	Y
12:17781747	rs2467163	rs2467146	0.973					4 altered motifs	13 kb 3' of RP11-606D9.1	Intergenic	1.04	6	Y
12:17782653	rs3054514	rs2467146	0.973					4 altered motifs	14 kb 3' of RP11-606D9.1	Intergenic	1.5	6	NA
12:17782694	rs3054517	rs2467146	0.848						14 kb 3' of RP11-606D9.1	Intergenic	1.01	7	Y
12:17782699	rs63050062	rs2467146	0.8604					4 altered motifs	14 kb 3' of RP11-606D9.1	Intergenic	1.18	6	Y
12:17783487	rs2467161	rs2467146	0.9775					4 altered motifs	15 kb 3' of RP11-606D9.1	Intergenic	1.08	7	Y
12:17783693	rs143178639	rs2467146	0.9775					AP-3	15 kb 3' of RP11-606D9.1	Intergenic	2.62	7	NA
12:17783896	rs2438006	rs2467146	0.9775					4 altered motifs	15 kb 3' of RP11-606D9.1	Intergenic	0.96	6	Y
12:17783936	rs2467160	rs2467146	0.9775					Foxj2,Irf,Mef2	16 kb 3' of RP11-606D9.1	Intergenic	1.34	7	Y
12:17783954	rs2467159	rs2467146	0.9685					DMRT3,MIF-1	16kb 3' of RP11-606D9.1	Intergenic	1.59	7	Y
12:17784000	rs2467158	rs2467146	0.9775						16kb 3' of RP11-606D9.1	Intergenic	1.25	7	Y
12:17784637	rs2955538	rs2467146	0.9775					LUN-1	16kb 3' of RP11-606D9.1	Intergenic	2.05	6	NA
12:17784858	rs2955537	rs2467146	0.9775					E2F,Hic1,Irf	16kb 3' of RP11-606D9.1	Intergenic	1.22	6	Y
12:17784944	rs2467157	rs2467146	0.9775					Homez,Nanog,Sox	17 kb 3' of RP11-606D9.1	Intergenic	1.83	6	Y
12:17785134	rs2467156	rs2467146	0.9775					BCL	17 kb 3' of RP11-606D9.1	Intergenic	1.12	7	Y
12:17785773	rs1561216	rs2467146	0.9775					6 altered motifs	17 kb 3' of RP11-606D9.1	Intergenic	1.59	5	Y
12:17786480	rs2467155	rs2467146	0.9775					AIRE,Hoxb9,Myf	18 kb 3' of RP11-606D9.1	Intergenic	1.37	6	Y
12:17786593	rs2467154	rs2467146	0.9775					Irf,TATA	18 kb 3' of RP11-606D9.1	Intergenic	1.06	7	Y
12:17786693	rs1865936	rs2467146	0.9775					Ik-2,Zfp410	18 kb 3' of RP11-606D9.1	Intergenic	0.98	7	Y
12:17786786	rs1865937	rs2467146	0.9775					6 altered motifs	18 kb 3' of RP11-606D9.1	Intergenic	3.77	6	Y
12:17786861	rs1865938	rs2467146	0.9775					Hmx,Ncx,Zfp105	18 kb 3' of RP11-606D9.1	Intergenic	1.34	6	Y
12:17786874	rs1865939	rs2467146	0.9775					5 altered motifs	18 kb 3' of RP11-606D9.1	Intergenic	1.82	6	Y
12:17787787	rs2467153	rs2467146	0.9775					6 altered motifs	19 kb 3' of RP11-606D9.1	Intergenic	1.26	7	Y
12:17788100	rs201091467	rs2467146	0.982					14 altered motifs	20 kb 3' of RP11-606D9.1	Intergenic	1.5	6	NA
12:17788258	rs75336518	rs2467146	0.9775					Bcl6b,NF-AT1,STAT	20 kb 3' of RP11-606D9.1	Intergenic	NA	NA	NA
12:17788887	rs10602514	rs2467146	0.9775					30 altered motifs	20 kb 3' of RP11-606D9.1	Intergenic	1.3	6	NA
12:17789132	rs2968763	rs2467146	0.8649						21 kb 3' of RP11-606D9.1	Intergenic	1.52	7	Y
12:17790820	rs2467152	rs2467146	0.9775					FXR,HNF1	22 kb 3' of RP11-606D9.1	Intergenic	1.87	6	Y
12:17790946	rs547122533	rs2467146	0.9775	NA	NA	NA	NA	NA	23 kb 3' of RP11-606D9.1	Intergenic	1.42	NA	NA
12:17790954	rs62882960	rs2467146	0.9775					10 altered motifs	23 kb 3' of RP11-606D9.1	Intergenic	NA	NA	NA
12:17790955	rs2437991	rs2467146	0.964						23 kb 3' of RP11-606D9.1	Intergenic	1.08	6	NA
12:17790971	rs63320463	rs2467146	0.973					6 altered motifs	23 kb 3' of RP11-606D9.1	Intergenic	0.94	6	NA
12:17791911	rs2437990	rs2467146	0.982					4 altered motifs	24 kb 3' of RP11-606D9.1	Intergenic	1.05	7	Y
12:17792088	rs2467151	rs2467146	0.982					DMRT1,DMRT5,DMRT7	24 kb 3' of RP11-606D9.1	Intergenic	1.17	7	Y
12:17794470	rs71061228	rs2467146	0.982					4 altered motifs	26 kb 3' of RP11-606D9.1	Intergenic	1.23	6	Y
12:17796183	rs2467149	rs2467146	0.982					HP1-site-factor	28 kb 3' of RP11-606D9.1	Intergenic	1.21	7	Y
12:17797641	rs2437987	rs2467146	0.9865					Hoxa9,Hoxd10,Pou3f2	29 kb 3' of RP11-606D9.1	Intergenic	1.29	6	Y
12:17797977	rs2437986	rs2467146	0.8036						30 kb 3' of RP11-606D9.1	Intergenic	1.2	6	Y
12:17798087	rs2437985	rs2467146	0.8691					XBP-1	30 kb 3' of RP11-606D9.1	Intergenic	0.92	6	Y
12:17798839	rs2467148	rs2467146	0.9865					TCF4	30 kb 3' of RP11-606D9.1	Intergenic	1.5	6	Y
12:17799351	rs2018611	rs2467146	0.9865					Smad4,Smad	31 kb 3' of RP11-606D9.1	Intergenic	1.84	6	Y
12:17799633	rs2437984	rs2467146	0.991					NRSF,Pax-4	31 kb 3' of RP11-606D9.1	Intergenic	1.97	7	Y
12:17800379	rs2467147	rs2467146	1					4 altered motifs	32 kb 3' of RP11-606D9.1	Intergenic	1.77	6	Y
12:17800607	rs2467146	rs2467146	1					Foxm1,Zfp187	32 kb 3' of RP11-606D9.1	Intergenic	0.83	6	Y
12:17800854	rs2467145	rs2467146	1						32 kb 3' of RP11-606D9.1	Intergenic	1.46	7	Y
12:17802442	rs2467144	rs2467146	1					DMRT3,DMRT4,TATA	34 kb 3' of RP11-606D9.1	Intergenic	0.78	7	Y
12:17803730	rs35711769	rs2467146	0.9955					GR,Pou1f1	35 kb 3' of RP11-606D9.1	Intergenic	2.52	7	Y
12:17804925	rs2467143	rs2467146	0.8781					Pou2f2	37 kb 3' of RP11-606D9.1	Intergenic	1.28	7	Y
12:17806642	rs2437982	rs2467146	0.8126					5 altered motifs	38 kb 3' of RP11-606D9.1	Intergenic	0.8	5	Y
12:17807686	rs2467142	rs2467146	0.9955					Hmx,Nkx2,Pou2f2	39 kb 3' of RP11-606D9.1	Intergenic	1.59	6	Y
12:17808367	rs2467141	rs2467146	0.8126					4 altered motifs	40 kb 3' of RP11-606D9.1	Intergenic	1.01	7	Y
12:17809362	rs10840770	rs2467146	0.9955					10 altered motifs	41 kb 3' of RP11-606D9.1	Intergenic	1.12	6	NA
12:17810471	rs1437082	rs2467146	0.9865					5 altered motifs	42 kb 3' of RP11-606D9.1	Intergenic	1.04	6	Y
12:17810844	rs2467140	rs2467146	0.991					GATA	42 kb 3' of RP11-606D9.1	Intergenic	0.87	7	Y
12:17811678	rs2467139	rs2467146	0.991					ZEB1	43 kb 3' of RP11-606D9.1	Intergenic	1.13	7	Y
12:17812207	rs2467138	rs2467146	0.991					4 altered motifs	44 kb 3' of RP11-606D9.1	Intergenic	0.87	7	Y
12:17812744	rs2164653	rs2467146	0.991					Foxp1,Pou2f2,TATA	44 kb 3' of RP11-606D9.1	Intergenic	0.82	6	Y
12:17813184	rs2467137	rs2467146	0.991					11 altered motifs	45 kb 3' of RP11-606D9.1	Intergenic	1.07	6	Y
12:17814856	rs1561217	rs2467146	0.9865		ESC, IPSC			4 altered motifs	46 kb 3' of RP11-606D9.1	Intergenic	1.22	7	Y
12:17815801	rs2437979	rs2467146	0.991					SMC3	47 kb 3' of RP11-606D9.1	Intergenic	2.21	7	Y
12:17816777	rs1437081	rs2467146	0.991					Hsf,NF-kappaB,TCF4	47 kb 5' of Y_RNA	Intergenic	1.16	6	Y
12:17817114	rs1370222	rs2467146	0.991					Sox	47 kb 5' of Y_RNA	Intergenic	1.86	7	Y
12:17817463	rs1370221	rs2467146	0.991					4 altered motifs	46 kb 5' of Y_RNA	Intergenic	0.8	6	Y
12:17817977	rs2467136	rs2467146	0.991					7 altered motifs	46 kb 5' of Y_RNA	Intergenic	1.2	6	Y
12:17819034	rs2467135	rs2467146	0.991					Mxi1,Myc,Nkx2	45 kb 5' of Y_RNA	Intergenic	7.43	6	Y
12:17819147	rs2467134	rs2467146	0.9865			LIV		6 altered motifs	45 kb 5' of Y_RNA	Intergenic	6.17	6	Y
16:53800954	rs1421085	rs12149832	0.8905	LIV	14 tissues	LIV,VAS		Arid3a,HNF6	FTO	Intronic	14.96	5	Y
16:53802494	rs11642015	rs12149832	0.897	6 tissues	17 tissues	17 tissues	5 bound proteins	Pax-5	FTO	Intronic	52.58	4	Y
16:53803223	rs62048402	rs12149832	0.9102	STRM, LNG	16 tissues	LNG,CRVX		Hand1	FTO	Intronic	20.19	5	Y
16:53803574	rs1558902	rs12149832	0.9102	LNG	16 tissues	GI		GATA	FTO	Intronic	21.23	7	Y
16:53806453	rs56094641	rs12149832	0.897	STRM	14 tissues	HRT		GATA,Pou2f2,Pou5f1	FTO	Intronic	18.76	6	Y
16:53809123	rs55872725	rs12149832	0.9102		16 tissues	BLD	PU1,USF1	Cdx,Cdx2	FTO	Intronic	32.68	4	Y
16:53810546	rs7187250	rs12149832	0.897	LNG, BLD	16 tissues	BLD,MUS		Lhx3	FTO	Intronic	16.02	7	Y
16:53810686	rs7193144	rs12149832	0.8654	LNG, BLD	13 tissues			4 altered motifs	FTO	Intronic	9.69	6	N
16:53810943	rs62033399	rs12149832	0.897	STRM	10 tissues			35 altered motifs	FTO	Intronic	5.84	6	N
16:53811788	rs62033400	rs12149832	0.8778		9 tissues	BRST,BRN	MAFK	Hmbox1,Mrg1::Hoxa9,TEF-1	FTO	Intronic	4.33	3a	N
16:53812433	rs8063057	rs12149832	0.8841		9 tissues	PANC,BRST		4 altered motifs	FTO	Intronic	10.03	7	N
16:53812770	rs71863246	rs12149832	0.8297		10 tissues				FTO	Intronic	11.48	6	NA
16:53813367	rs17817449	rs12149832	0.8841		11 tissues	5 tissues		4 altered motifs	FTO	Intronic	12.06	5	Y
16:53813450	rs8043757	rs12149832	0.897		11 tissues	BRST,SKIN		Evi-1	FTO	Intronic	10.7	5	N
16:53814363	rs9972653	rs12149832	0.8841	BRST	16 tissues	BRST		8 altered motifs	FTO	Intronic	12.6	5	N
16:53815435	rs17817497	rs12149832	0.897	LNG	14 tissues	6 tissues	4 bound proteins		FTO	Intronic	28.34	4	N
16:53816275	rs8050136	rs12149832	0.9102		8 tissues	BRST,CRVX,BRST	P300	6 altered motifs	FTO	Intronic	5.45	4	N
16:53816752	rs8051591	rs12149832	0.897		BRST, CRVX, SKIN	BRST		6 altered motifs	FTO	Intronic	2.12	6	N
16:53816838	rs9935401	rs12149832	0.897		BRST, SKIN			Cdx,HES1	FTO	Intronic	2.28	7	Y
16:53818460	rs3751812	rs12149832	0.9171		12 tissues	7 tissues		Mrg,TBX5,Tgif1	FTO	Intronic	9.63	3a	N
16:53818724	rs3751814	rs12149832	0.9039	SKIN	8 tissues	SKIN		Cdx	FTO	Intronic	3.81	7	N
16:53818834	rs56313538	rs12149832	0.9039		7 tissues	SKIN		11 altered motifs	FTO	Intronic	3.78	7	N
16:53819169	rs9936385	rs12149832	0.9039		8 tissues	17 tissues		HDAC2,Pax-5	FTO	Intronic	5.02	5	N
16:53819198	rs9923233	rs12149832	0.9039		8 tissues	14 tissues		8 altered motifs	FTO	Intronic	4.98	5	N
16:53819367	rs9923312	rs12149832	0.9039		8 tissues			AFP1,AP-1,Mef2	FTO	Intronic	5.85	7	N
16:53819771	rs11075988	rs12149832	0.9039		BRST, FAT, LNG			HNF1,STAT,TLX1::NFIC	FTO	Intronic	2.04	7	N
16:53819877	rs11075989	rs12149832	0.9039		BRST, FAT, LNG			6 altered motifs	FTO	Intronic	1.99	6	N
16:53819893	rs11075990	rs12149832	0.9039		BRST, FAT, LNG			Nkx6-1,Pou4f3,Pou6f1	FTO	Intronic	1.75	6	N
16:53819937	rs11075991	rs12149832	0.9039		BRST, FAT, LNG			Gfi1,RORalpha1	FTO	Intronic	3.46	6	N
16:53820066	rs11075992	rs12149832	0.9039		4 tissues	IPSC,BLD,BLD		AhR,Pax-8,RBP-Jkappa	FTO	Intronic	1.9	5	N
16:53820503	rs9926289	rs12149832	0.9039		BRST			Sox	FTO	Intronic	2.07	7	N
16:53820527	rs9939609	rs12149832	0.9039		BRST			Nanog,Pou5f1	FTO	Intronic	2.07	7	N
16:53821125	rs17817712	rs12149832	0.9171		BLD			MIF-1	FTO	Intronic	1.7	7	N
16:53821297	rs7206410	rs12149832	0.9039		4 tissues	BLD,SKIN		BRCA1,Rhox11	FTO	Intronic	2.49	6	N
16:53821615	rs7202116	rs12149832	0.9039		6 tissues	BLD	MAFF,MAFK	7 altered motifs	FTO	Intronic	6.81	2b	N
16:53821690	rs7202296	rs12149832	0.9039		6 tissues			10 altered motifs	FTO	Intronic	4.75	6	N
16:53822142	rs66908032	rs12149832	0.9039		4 tissues			8 altered motifs	FTO	Intronic	2.23	6	N
16:53822169	rs113935429	rs12149832	0.897		4 tissues			CIZ	FTO	Intronic	2.66	6	N
16:53822183	rs72803697	rs12149832	0.9039		4 tissues			Myc,SP1	FTO	Intronic	2.83	7	N
16:53822237	rs62033403	rs12149832	0.9039		FAT, STRM, SKIN			SRF	FTO	Intronic	3.58	6	N
16:53822239	rs62033404	rs12149832	0.9039		FAT, STRM, SKIN			6 altered motifs	FTO	Intronic	2.04	7	N
16:53822387	rs62033405	rs12149832	0.9171		FAT, STRM, SKIN			AhR::Arnt,Arnt	FTO	Intronic	3.93	7	N
16:53822440	rs7206122	rs12149832	0.8974		FAT, STRM, SKIN			4 altered motifs	FTO	Intronic	2.07	6	N
16:53822502	rs7190396	rs12149832	0.9039		FAT, STRM, SKIN				FTO	Intronic	2.07	7	NA
16:53822514	rs568974867	rs12149832	0.8423	NA	NA	NA	NA	NA	FTO	Intronic	2.26	NA	NA
16:53822651	rs7185735	rs12149832	0.9039		6 tissues			Gcm1,Mef2	FTO	Intronic	5.64	7	N
16:53823727	rs79994966	rs12149832	0.9171		FAT, STRM, BRST			12 altered motifs	FTO	Intronic	1.93	6	NA
16:53825905	rs56137030	rs12149832	0.9171					5 altered motifs	FTO	Intronic	1.32	7	N
16:53827479	rs10468280	rs12149832	0.9104					Maf,NRSF	FTO	Intronic	1.1	7	N
16:53827962	rs62033408	rs12149832	0.9171		ESDR, PANC	OVRY	GATA3	Cdx,HNF1	FTO	Intronic	1.59	4	N
16:53828066	rs17817964	rs12149832	0.814		5 tissues		GATA3	5 altered motifs	FTO	Intronic	2.08	2b	N
16:53830055	rs62033413	rs12149832	0.9726					HNF4,Nkx2	FTO	Intronic	1.2	7	Y
16:53831354	rs72805611	rs12149832	0.9726		HRT	HRT		ATF3,Maf,Pbx3	FTO	Intronic	2.28	7	Y
16:53834607	rs7188250	rs12149832	0.9726					Cdx,Foxp1,GR	FTO	Intronic	1.53	6	N
16:53834608	rs72805612	rs12149832	0.9726					Cdx,GR,PRDM1	FTO	Intronic	1.57	6	N
16:53837144	rs11075993	rs12149832	0.9726		7 tissues	BRST		13 altered motifs	FTO	Intronic	2.89	6	Y
16:53837342	rs72805613	rs12149832	0.9726		7 tissues	BRST		18 altered motifs	FTO	Intronic	3.93	6	Y
16:53840525	rs12149574	rs12149832	0.9723		7 tissues	THYM		Pax-4,Rad21	FTO	Intronic	6.13	7	Y
16:53842908	rs12149832	rs12149832	1	BRN	11 tissues	BRST		XBP-1	FTO	Intronic	10.91	6	Y
16:53845169	rs11649091	rs12149832	0.9659		5 tissues			10 altered motifs	FTO	Intronic	1.35	6	Y
22:19749525	rs1978060	rs1978060	1	8 tissues	9 tissues	21 tissues	6 bound proteins	4 altered motifs	TBX1	Intronic	30.07	3a	Y
22:19758228	rs2238777	rs1978060	0.8215		IPSC, THYM	THYM		5 altered motifs	TBX1	Intronic	1.93	2b	Y
22:19759437	rs737869	rs1978060	0.8113			BLD,BLD	HMGN3,ZNF263	4 altered motifs	TBX1	Intronic	2.09	3a	Y
LD, linkage disequilibrium; eQTL, expression quantitative trait loci; Y, Yes; N, No; NA, not available.
ars397948882 in dbSNP build142 was shown as a rs57982636 in dbSNP build 151.
