# Supplementary material for: Genome-wide association study identifies 14 previously unreported susceptibility loci for adolescent idiopathic scoliosis in Japanese
Source: Nat Commun. 2019 Aug 15;10:3685. doi: 10.1038/s41467-019-11596-w (PMC6695451; doi:10.1038/s41467-019-11596-w)
Supplement: Supplementary file 8 — Supplementary Data 7 [file 41467_2019_11596_MOESM8_ESM.xlsx]

## Sheet: Supplementary Data 7
Position (hg19)	SNP	Lead SNP	LD (r²)	Histone marks		DNase	Protein bound	Motif changed	Gene	Functional annotation	3DSNP score	RegulomeDB	eQTL
				Promoter	Enhancer
1:162450931	rs142502288	rs142502288	1					Pax-4	16kb 5' of UHMK1	Intergenic	1.11	7	N
1:162506022	rs140745598	rs142502288	0.888		4 tissues	SKIN,LNG		NRSF	6.6kb 3' of UHMK1	Intergenic	1.73	5	N
1:177894287	rs506589	rs545608	1		7 tissues	9 tissues		YY1	RP4-798P15.2	ncRNA_intronic	3.97	5	N
1:177894591	rs509325	rs545608	1		9 tissues	BRN,LNG			RP4-798P15.2	ncRNA_intronic	3.87	7	N
1:177899121	rs545608	rs545608	1					5 altered motifs	SEC16B	intronic	1.84	6	N
3:112951529	rs73235136	rs73235136	1		15 tissues	SKIN,SKIN,SKIN	CMYC		BOC	intronic	30.34	5	Y
3:112958324	rs10511323	rs73235136	0.8505			PLCNT		5 altered motifs	BOC	intronic	4.55	7	Y
3:112959208	rs7641410	rs73235136	0.858		14 tissues	ESC,ESDR,IPSC		E2A,PTF1-beta	BOC	intronic	27.41	5	Y
3:112963140	rs78090522	rs73235136	0.8438		6 tissues			6 altered motifs	BOC	intronic	5.1	6	Y
3:112965539	rs76484161	rs73235136	0.84	FAT	14 tissues			8 altered motifs	BOC	intronic	24.41	7	Y
3:112966511	rs73235142	rs73235136	0.8436	GI	16 tissues	6 tissues		LRH1	BOC	intronic	36.83	5	Y
3:112966567	rs73235143	rs73235136	0.8436	GI	16 tissues	9 tissues		EBF,Mef2,Pax-5	BOC	intronic	35.67	5	Y
3:112966721	rs4682478	rs73235136	0.8436		15 tissues	10 tissues		Pax-4	BOC	intronic	38.87	5	Y
3:112969270	rs4682131	rs73235136	0.8436		7 tissues			Myf	BOC	intronic	5.82	7	Y
3:112970157	rs2036282	rs73235136	0.84		6 tissues			ATF3,SP1	BOC	intronic	4.79	7	Y
3:112970775	rs12492273	rs73235136	0.84		5 tissues		CTCF		BOC	intronic	9.51	4	Y
3:112972444	rs79989428	rs73235136	0.84		12 tissues			11 altered motifs	BOC	intronic	19.73	5	Y
3:112973068	rs12485329	rs73235136	0.84	GI	16 tissues	9 tissues	PU1	Mef2,Pitx2	BOC	intronic	39.44	4	Y
3:112973240	rs12494864	rs73235136	0.84	BRN, GI	18 tissues	9 tissues	PU1	CTCF	BOC	intronic	47.31	3a	Y
3:112974641	rs4682479	rs73235136	0.8365		7 tissues		CTCF	4 altered motifs	BOC	intronic	24.63	3a	Y
3:112983855	rs4682481	rs73235136	0.847	IPSC, BRN, LNG	12 tissues	10 tissues	ERALPHA_A	5 altered motifs	BOC	intronic	35.26	2b	Y
3:112985485	rs12638030	rs73235136	0.8434		7 tissues			HNF1,Hbp1,Sox	BOC	intronic	5.5	6	Y
3:112988387	rs4682482	rs73235136	0.851		6 tissues			5 altered motifs	BOC	intronic	3.17	5	Y
3:112990314	rs16860758	rs73235136	0.8433		7 tissues	8 tissues	CTCF	EWSR1-FLI1,Pbx3,p53	BOC	intronic	5.5	4	Y
LD, linkage disequilibrium; eQTL, expression quantitative trait loci; Y, Yes; N, No.
