# Supplementary material for: Genome-wide association study identifies 14 previously unreported susceptibility loci for adolescent idiopathic scoliosis in Japanese
Source: Nat Commun. 2019 Aug 15;10:3685. doi: 10.1038/s41467-019-11596-w (PMC6695451; doi:10.1038/s41467-019-11596-w)
Supplement: Supplementary file 12 — Source data [file 41467_2019_11596_MOESM12_ESM.xlsx]

## Sheet: Figure3a
Figure 3a	Reporter assays in MCF-7 cells
	Transcription factor		Experiment 1			Experiment 2			Average	SD
	NC	Empty vector	0.802345	1.10034	1.09731	0.977267	1.07107	0.951668	1	0.115333
		TBX1 promoter	1.40253	2.36182	2.21217	2.12956	2.46326	2.69112	2.21008	0.442073
		TBX1 promoter+rs1978060-A	1.74156	1.65525	1.56042	1.52827	1.28583	2.04964	1.63682	0.253985
		TBX1 promoter+rs1978060-G	0.831813	0.779305	0.750704	0.80185	0.797616	1.17561	0.85615	0.158775
	FOXA2	Empty vector	35.2866	35.9135	35.3341	31.8848	29.342	31.8474	33.2681	2.6339
		TBX1 promoter	56.0447	54.5049	53.2723	41.1295	43.9845	-	49.7872	6.74881
		TBX1 promoter+rs1978060-A	50.1937	73.4194	62.7021	61.9672	38.7083	54.5002	56.9152	11.9491
		TBX1 promoter+rs1978060-G	25.1987	22.4257	26.7092	20.5302	17.7279	22.2738	22.4776	3.21581

## Sheet: Figure 3b
Figure 3b	EMSA with nuclear extracts from MCF-7 cells

## Sheet: Figure 3c
Figure 3c	A super-shift assay using the FOXA2 antibody

## Sheet: Suppl. Figure 5a
Supplementary Figure 5a	Reporter assays in OUMS-27 cells
	Transcription factor		Experiment 1			Experiment 2			Average	SD
	NC	Empty vector	1.09117	1.01048	0.898347	1.03538	1.04815	0.916463	1	0.0765564
		TBX1 promoter	2.95199	2.87558	3.02338	2.73923	3.16355	2.97255	2.95438	0.142369
		TBX1 promoter+rs1978060-A	2.5314	2.82056	2.75834	3.36717	3.87897	3.58942	3.15764	0.53215
		TBX1 promoter+rs1978060-G	1.98069	1.62867	1.87958	2.08069	1.72339	1.64136	1.8224	0.187162
	FOXA2	Empty vector	17.3286	17.1148	15.7008	23.8764	22.4973	20.8926	19.5684	3.3132
		TBX1 promoter	61.4264	66.5578	62.4394	65.7956	60.128	61.2057	62.9255	2.63432
		TBX1 promoter+rs1978060-A	86.6158	84.1823	89.0555	106.274	102.121	109.565	96.3023	10.9766
		TBX1 promoter+rs1978060-G	44.5111	42.2798	46.3298	48.2428	46.6025	49.37	46.2227	2.55412

## Sheet: Suppl. Figure 5b
Supplementary Figure 5b	EMSA with nuclear extracts from FOXA2 overexpressing OUMS-27 cells
